# Supplementary material for: An expanded global inventory of allelic variation in the most extremely polymorphic region of Plasmodium falciparum merozoite surface protein 1 provided by short read sequence data
Source: Malar J. 2018 Oct 1;17:345. doi: 10.1186/s12936-018-2475-2 (PMC6167803; doi:10.1186/s12936-018-2475-2)
Supplement: Supplementary file 9 — Additional file 9. Translated amino acid sequences of each of the 1522 assembled allelic sequences of msp1 block 2. [file 12936_2018_2475_MOESM9_ESM.csv]

Assembly_ID	Region	Country	Site	Clone	Type	Block2 length	Block2 sequence
PA0138-C	West Africa	Guinea	Nzerekore	c1	K1	65	EEITTKGASAQSGASAQSGASAQSGASAQSGTSGPSGPSGTSPSSRSNTLPRSNTSSGASPPADA
PA0145-C	West Africa	Guinea	Nzerekore	c1	K1	80	EEITTEGASAQSGTSGTSGTSGTSGTSGTSGTSGPSGTSGPSGTSGPSGPSGPSGTSPSSRSNTLPRSNTSSGASPPADA
PA0147-C	West Africa	Guinea	Nzerekore	c1	K1	71	EEITTKGASAQSGASAQSGASAQSGASAQSGASAQSGTSGPSGPSGTSPSSRSNTLPRSNTSSGASPPADA
PA0149-C	West Africa	Guinea	Nzerekore	c1	K1	71	EEITTKGASAQSGASAQSGASAQSGASAQSGASAQSGTSGPSGPSGTSPSSRSNTLPRSNTSSGASPPADA
PA0152-C	West Africa	Guinea	Nzerekore	c1	K1	68	EEITTKGASAQSGTSGTSGPSGTSGPSGTSGPSGTSGPSGPSGTSPSSRSNTLPRSNTSSGASPPADA
PA0157-C	West Africa	Guinea	Nzerekore	c1	K1	59	EEITTKGASAQSGPSGTSGPSGTSGPSGTSGPSGTSPSSRSNTLPRSNTSSGASPPADA
PA0158-C	West Africa	Guinea	Nzerekore	c1	K1	71	EEITTKGASAQSGASAQSGTSGTSGTSGTSGTSGTSGTSGPSGPSGTSPSSRSNTLPRSNTSSGASPPADA
PA0159-C	West Africa	Guinea	Nzerekore	c1	K1	65	EEITTKGASAQSGTSAQSGTSAQSGTSGTSGTSGTSGTSGTSPSSRSNTLPRSNTSSGASPPADA
PA0165-C	West Africa	Guinea	Nzerekore	c1	K1	71	EEITTKGASAQSGASAQSGTSAQSGTSAQSGTSGTSGTSGTSGPSGTSPSSRSNTLPRSNTSSGASPPADA
PA0168-C	West Africa	Guinea	Nzerekore	c1	K1	65	EEITTKGASAQSGTSGTSGTSGTSGPSGPSGPSGPSGPSGTSPSSRSNTLPRSNTSSGASPPADA
PA0176-C	West Africa	Guinea	Nzerekore	c1	K1	71	EEITTKGASAQSGASAQSGTSGTSGTSGTSGTSAQSGTSGPSGPSGTSPSSRSNTLPRSNTSSGASPPADA
PA0177-C	West Africa	Guinea	Nzerekore	c1	K1	77	EEITTKGASAQSGASAQSGTSGTSGTSGTSAQSGTSGTSGPSGTSGPSGPSGTSPSSRSNTLPRSNTSSGASPPADA
PA0179-C	West Africa	Guinea	Nzerekore	c1	K1	62	EEITTTGASAQSGASAQSGASAQSGTSGPSGPSGPSGTSPSSRSNTLPRSNTSSGASPPADA
PA0183-C	West Africa	Guinea	Nzerekore	c1	K1	68	EEITTKGASAQSGASAQSGTSGTSGTSGTSGTSGTSGPSGPSGTSPSSRSNTLPRSNTSSGASPPADA
PA0187-C	West Africa	Guinea	Nzerekore	c1	K1	74	EEITTKGASAQSGASAQSGASAQSGASAQSGASAQSGTSGPSGPSGPSGTSPSSRSNTLPRSNTSSGASPPADA
PA0188-C	West Africa	Guinea	Nzerekore	c1	K1	65	EEITTKGASAQSGASAQSGTSAQSGTSAQSGTSGPSGPSGTSPSSRSNTLPRSNTSSGASPPADA
PA0189-C	West Africa	Guinea	Nzerekore	c1	K1	71	EEITTKGASAQSGASAQSGASAQSGASAQSGASAQSGTSGPSGPSGTSPSSRSNTLPRSNTSSGASPPADA
PA0191-C	West Africa	Guinea	Nzerekore	c2	K1	59	EEITTKGASAQSGASAQSGASAQSGTSGPSGPSGTSPSSRSNTLPRSNTSSGASPPADA
PA0198-C	West Africa	Guinea	Nzerekore	c1	K1	59	EEITTKGASAQSGASAQSGASAQSGTSGPSGPSGTSPSSRSNTLPRSNTSSGASPPADA
PA0199-C	West Africa	Guinea	Nzerekore	c1	K1	65	EEITTKGASAQSGASAQSGASAQSGASAQSGTSGPSGPSGTSPSSRSNTLPRSNTSSGASPPADA
PA0204-C	West Africa	Guinea	Nzerekore	c1	K1	65	EEITTKGASAQSGASAQSGASAQSGASAQSGTSGPSGPSGTSPSSRSNTLPRSNTSSGASPPADA
PA0206-C	West Africa	Guinea	Nzerekore	c1	K1	86	EEITTKGASAQSGASAQSGASAQSGASAQSGTSGTSGPSGTSGPSGTSGPSGTSGPSGPSGTSPSSRSNTLPRSNTSSGASPPADA
PA0210-C	West Africa	Guinea	Nzerekore	c1	K1	62	EEITTKGASAQSGASAQSGASAQSGTSGPSGPSGPSGTSPSSRSNTLPRSNTSSGASPPADA
PA0213-C	West Africa	Guinea	Nzerekore	c1	K1	59	EEITTKGASAQSGASAQSGTSGTSGTSGPSGPSGTSPSSRSNTLPRSNTSSGASPPADA
PA0220-C	West Africa	Guinea	Nzerekore	c1	K1	68	EEITTKGASAQSGTSGTSGTSGTSGTSGTSGPSGPSGPSGPSGTSPSSRSNTLPRSNTSSGASPPADA
PA0229-C	West Africa	Guinea	Nzerekore	c1	K1	59	EEITTKGASAQSGTSGTSGTSGTSGTSGTSGPSGTSPSSRSNTLPRSNTSSGASPPADA
PA0231-C	West Africa	Guinea	Nzerekore	c1	K1	65	EEITTKGASAQSGASAQSGASAQSGASAQSGTSGPSGPSGTSPSSRSNTLPRSNTSSGASPPADA
PA0243-C	West Africa	Guinea	Nzerekore	c1	K1	77	EEITTKGASAQSGASAQSGTSGTSGTSGTSGTSGTSGTSGTSGPSGPSGPSGTSPSSRSNTLPRSNTSSGASPPADA
PA0245-C	West Africa	Guinea	Nzerekore	c1	K1	62	EEITTKGASAQSGTSGTSGTSGTSGTSGTSGTSGPSGTSPSSRSNTLPRSNTSSGASPPADA
PA0254-C	West Africa	Guinea	Nzerekore	c1	K1	65	EEITTKGASAQSGASAQSGASAQSGASAQSGTSGPSGPSGTSPSSRSNTLPRSNTSSGASPPADA
PA0256-C	West Africa	Guinea	Nzerekore	c1	K1	74	EEITTKGASAQSGASAQSGTSAQSGTSAQSGTSGTSGTSGTSGTSGPSGTSPSSRSNTLPRSNTLSGASPPADA
PD0469-C	Asia	Thailand	Mae Sot	c1	K1	53	EEITTKGASAQSGTSGTSGTSGPSGPSGTSPSSRSNTLPRSNTSSGASPPADA
PD0482-C	Asia	Thailand	Mae Sot	c1	K1	56	EEITTKGASAQSGTSGTSGTSGTSGPSGTSGTSPSSRSNTLPRSNTSSGASPPADA
PD0483-C	Asia	Thailand	Mae Sot	c1	K1	56	EEITTKGASAQSGTSGTSGTSGTSGPSGTSGTSPSSRSNTLPRSNTSSGASPPADA
PD0484-C	Asia	Thailand	Mae Sot	c1	K1	56	EEITTKGASAQSGTSGTSGTSGTSGPSGTSGTSPSSRSNTLPRSNTSSGASPPADA
PD0485-C	Asia	Thailand	Mae Sot	c1	K1	56	EEITTKGASAQSGTSGTSGTSGTSGPSGTSGTSPSSRSNTLPRSNTSSGASPPADA
PD0488-C	Asia	Thailand	Mae Sot	c1	K1	65	EEITTKGASAQSGTSGTSGTSGTSGTSGTSGPSGPSGPSGTSPSSRSNTLPRSNTSSGASPPADA
PD0491-C	Asia	Thailand	Mae Sot	c1	K1	56	EEITTKGASAQSGTSGTSGTSGTSGPSGTSGTSPSSRSNTLPRSNTSSGASPPADA
PD0499-C	Asia	Thailand	Sisakhet	c1	K1	59	EEITTKGASAQSGTSGTSGTSGTSGTSGPSGPSGTSPSSRSNTLPRSNTSSGASPPADA
PD0504-C	Asia	Thailand	Ranong	c1	K1	53	EEITTKGASAQSGTSGTSGTSGPSGPSGTSPSSRSNTLPRSNTSSGASPPADA
PD0505-C	Asia	Thailand	Ranong	c1	K1	53	EEITTKGASAQSGTSGTSGTSGPSGPSGTSPSSRSNTLPRSNTSSGASPPADA
PD0506-C	Asia	Thailand	Ranong	c1	K1	53	EEITTKGASAQSGTSGTSGTSGPSGPSGTSPSSRSNTLPRSNTSSGASPPADA
PD0508-C	Asia	Thailand	Ranong	c1	K1	53	EEITTKGASAQSGTSGTSGTSGPSGPSGTSPSSRSNTLPRSNTSSGASPPADA
PD0509-Cx2	Asia	Thailand	Ranong	c1	K1	53	EEITTKGASAQSGTSGTSGTSGPSGPSGTSPSSRSNTLPRSNTSSGASPPADA
PD0510-C	Asia	Thailand	Ranong	c1	K1	50	EEITTKGASAQSGTSGTSGPSGPSGTSPSSRSNTLPRSNTSSGASPPADA
PD0511-C	Asia	Thailand	Mae Sot	c1	K1	56	EEITTKGASAQSGTSGTSGTSGTSGPSGTSGTSPSSRSNTLPRSNTSSGASPPADA
PD0512-C	Asia	Thailand	Mae Sot	c1	K1	59	EEITTKGASAQSGTSGTSGTSGTSGTSGPSGPSGTSPSSRSNTLPRSNTSSGASPPADA
PD0514-C	Asia	Thailand	Mae Sot	c1	K1	56	EEITTKGASAQSGTSGTSGTSGTSGPSGTSGTSPSSRSNTLPRSNTSSGASPPADA
PD0515-C	Asia	Thailand	Mae Sot	c1	K1	56	EEITTKGASAQSGTSGTSGTSGTSGPSGTSGTSPSSRSNTLPRSNTSSGASPPADA
PD0516-C	Asia	Thailand	Mae Sot	c1	K1	59	EEITTKGASAQSGTSGTSGTSGTSGTSGPSGPSGTSPSSRSNTLPRSNTSSGASPPADA
PD0517-C	Asia	Thailand	Mae Sot	c1	K1	56	EEITTKGASAQSGTSGTSGTSGTSGPSGTSGTSPSSRSNTLPRSNTSSGASPPADA
PD0517-C	Asia	Thailand	Mae Sot	c2	K1	62	EEITTKGASAQSGTSGTSGTSGTSGTSGTSGPSGPSGTSPSSRSNTLPRSNTSSGASPPADA
PD0524-C	Asia	Thailand	Mae Sot	c1	K1	50	EEITTKGASAQSGTSGTSGPSGPSGTSPSSRSNTLPRSNTSSGASPPADA
PD0529-C	Asia	Thailand	Mae Sot	c1	K1	59	EEITTKGASAQSGTSGTSGTSGTSGTSGPSGPSGTSPSSRSNTLPRSNTSSGASPPADA
PD0532-C	Asia	Thailand	Mae Sot	c1	K1	56	EEITTKGASAQSGTSGTSGTSGTSGPSGTSGTSPSSRSNTLPRSNTSSGASPPADA
PD0536-C	Asia	Thailand	Mae Sot	c1	K1	80	EEITTKGASAQSGTSGTSGTSAQSGTSGTSGTSAQSGTSGTSGTSGTSGPSGPSGTSPSSRSNTLPRSNTSSGASPPADA
PD0537-C	Asia	Thailand	Mae Sot	c1	K1	56	EEITTKGASAQSGTSGTSGTSGTSGPSGTSGTSPSSRSNTLPRSNTSSGASPPADA
PD0538-C	Asia	Thailand	Mae Sot	c1	K1	56	EEITTKGASAQSGTSGTSGTSGTSGPSGTSGTSPSSRSNTLPRSNTSSGASPPADA
PD0540-C	Asia	Thailand	Mae Sot	c1	K1	56	EEITTKGASAQSGTSGTSGTSGTSGPSGTSGTSPSSRSNTLPRSNTSSGASPPADA
PD0544-C	Asia	Thailand	Mae Sot	c1	K1	62	EEITTKGASAQSGTSGTSGTSGTSGTSGTSGPSGPSGTSPSSRSNTLPRSNTSSGASPPADA
PD0545-C	Asia	Thailand	Mae Sot	c1	K1	56	EEITTKGASAQSGTSGTSGTSGTSGPSGTSGTSPSSRSNTLPRSNTSSGASPPADA
PD0552-C	Asia	Thailand	Mae Sot	c1	K1	56	EEITTKGASAQSGTSGTSGTSGTSGPSGTSGTSPSSRSNTLPRSNTSSGASPPADA
PD0556-C	Asia	Thailand	Mae Sot	c1	K1	56	EEITTKGASAQSGTSGTSGTSGTSGPSGTSGTSPSSRSNTLPRSNTSSGASPPADA
PD0561-C	Asia	Thailand	Mae Sot	c1	K1	62	EEITTKGASAQSGTSGTSGTSGTSGTSGTSGPSGPSGTSPSSRSNTLPRSNTSSGASPPADA
PD0563-C	Asia	Thailand	Mae Sot	c1	K1	56	EEITTKGASAQSGTSGTSGTSGTSGPSGTSGTSPSSRSNTLPRSNTSSGASPPADA
PD0565-C	Asia	Thailand	Mae Sot	c1	K1	56	EEITTKGASAQSGTSGTSGTSGTSGPSGTSGTSPSSRSNTLPRSNTSSGASPPADA
PD0566-C	Asia	Thailand	Mae Sot	c1	K1	56	EEITTKGASAQSGTSGTSGTSGTSGPSGTSGTSPSSRSNTLPRSNTSSGASPPADA
PD0571-C	Asia	Thailand	Mae Sot	c1	K1	56	EEITTKGASAQSGTSGTSGTSGTSGPSGTSGTSPSSRSNTLPRSNTSSGASPPADA
PD0572-C	Asia	Thailand	Mae Sot	c1	K1	56	EEITTKGASAQSGTSGTSGTSGTSGPSGTSGTSPSSRSNTLPRSNTSSGASPPADA
PD0590-C	Asia	Thailand	Ranong	c1	K1	53	EEITTKGASAQSGTSGTSGTSGPSGPSGTSPSSRSNTLPRSNTSSGASPPADA
PD0592-C	Asia	Thailand	Ranong	c1	K1	65	EEITTKGASAQSGTSGTSGTSGTSGTSGTSGTSGPSGPSGTSPSSRSNTLPRSNTSSGASPPADA
PD0630-C	Asia	Thailand	Mae Sot	c1	K1	56	EEITTKGASAQSGTSGTSGTSGTSGPSGTSGTSPSSRSNTLPRSNTSSGASPPADA
PD0632-C	Asia	Thailand	Mae Sot	c1	K1	56	EEITTKGASAQSGTSGTSGTSGTSGPSGTSGTSPSSRSNTLPRSNTSSGASPPADA
PF0020-C	West Africa	Ghana	Kassena	c1	K1	80	EEITTKGASAQSGASAQSGTSGTSGTSGTSGPSGTSGPSGTSGPSGTSGPSGPSGTSPSSRSNTLPRSNTSSGASPPADA
PF0030-C	West Africa	Ghana	Kassena	c1	K1	71	EEITTKGASAQSGASAQSGTSAQSGTSGTSGTSGTSGTSGPSGPSGTSPSSRSNTLPRSNTSSGASPPADA
PF0037-C	West Africa	Ghana	Kassena	c1	K1	62	EEITTEGASAQSGTSGTSGTSGTSGTSGTSGPSGPSGTSPSSRSNTLPRSNTSSGASPPADA
PF0041-C	West Africa	Ghana	Kassena	c1	K1	68	EEITTKGASAQSGASAQSGTSAQSGTSAQSGTSGTSGPSGPSGTSPSSRSNTLPRSNTSSGASPPADA
PF0048-C	West Africa	Ghana	Kassena	c1	K1	65	EEITTKGASAQSGASAQSGASAQSGASAQSGTSGPSGPSGTSPSSRSNTLPRSNTSSGASPPADA
PF0064-C	West Africa	Ghana	Kassena	c1	K1	65	EEITTKGASAQSGASAQSGASAQSGASAQSGTSGPSGPSGTSPSSRSNTLPRSNTSSGASPPADA
PF0075-C	West Africa	Ghana	Kassena	c1	K1	74	EEITTKGASAQSGASAQSGTSAQSGTSAQSGTSAQSGTSGTSGTSGPSGTSPSSRSNTLPRSNTSSGASPPADA
PF0111-C	West Africa	Ghana	Kassena	c1	K1	68	EEITTKGASAQSGASAQSGASAQSGTSAQSGTSAQSGTSGPSGTSPSSRSNTLPRSNTSSGASPPADA
PF0118-C	West Africa	Ghana	Kassena	c1	K1	65	EEITTKGASAQSGTSGTSGTSGTSGTSGTSGTSGPSGPSGTSPSSRSNTLPRSNTSSGASPPADA
PF0151-C	West Africa	Ghana	Kassena	c1	K1	74	EEITTKGASAQSGASAQSGTSAQSGTSAQSGTSGTSGTSGTSGPSGPSGTSPSSRSNTLPRSNTSSGASPPADA
PF0153-C	West Africa	Ghana	Kassena	c1	K1	71	EEITTKGASAQSGASAQSGTSGPSGTSGPSGTSGPSGTSGPSGPSGTSPSSRSNTLPRSNTSSGASPPADA
PF0156-C	West Africa	Ghana	Kassena	c1	K1	71	EEITTKGASAQSGASAQSGASAQSGASAQSGASAQSGTSGPSGPSGTSPSSRSNTLPRSNTSSGASPPADA
PF0162-C	West Africa	Ghana	Kassena	c1	K1	65	EEITTKGASAQSGASAQSGASAQSGASAQSGTSGPSGPSGTSPSSRSNTLPRSNTSSGASPPADA
PF0164-C	West Africa	Ghana	Kassena	c1	K1	71	EEITTKGASAQSGASAQSGTSAQSGTSAQSGTSGTSGPSGPSGPSGTSPSSRSNTLPRSNTSSGASPPADA
PF0169-C	West Africa	Ghana	Kassena	c1	K1	71	EEITTKGASAQSGASAQSGASAQSGASAQSGASAQSGTSGPSGPSGTSPSSRSNTLPRSNTSSGASPPADA
PF0265-C	West Africa	Ghana	Kassena	c1	K1	62	EEITTKGASAQSGASAQSGTSGTSGTSGTSGTSGPSGTSPSSRSNTLPRSNTSSGASPPADA
PF0266-C	West Africa	Ghana	Kassena	c1	K1	59	EEITTKGASAQSGASAQSGASAQSGASAQSGTSGTSPSSRSNTLPRSNTSSGASPPADA
PF0294-C	West Africa	Ghana	Kassena	c1	K1	59	EEITTKGASAQSGASAQSGTSAQSGTSGTSGPSGTSPSSRSNTLPRSNTSSGASPPADA
PF0345-C	West Africa	Ghana	Kassena	c1	K1	71	EEITTKGASAQSGASAQSGASAQSGASAQSGTSGPSGTSGPSGPSGTSPSSRSNTLPRSNTSSGASPPADA
PF0361-C	West Africa	Ghana	Kassena	c1	K1	65	EEITTKGASAQSGASAQSGASAQSGTSGPSGTSGPSGPSGTSPSSRSNTLPRSNTSSGASPPADA
PF0374-C	West Africa	Ghana	Kassena	c1	K1	71	EEITTKGASAQSGASAQSGASAQSGTSGPSGPSGPSGPSGPSGPSGTSPSSRSNTLPSSNTSSGASPPADA
PF0375-C	West Africa	Ghana	Kassena	c1	K1	59	EEITTKGASAQSGASAQSGTSGPSGPSGPSGPSGTSPSSRSNTLPRSNTSSGASPPADA
PF0378-C	West Africa	Ghana	Kassena	c1	K1	65	EEITTKGASAQSGASAQSGTSGPSGTSGPSGTSGPSGPSGTSPSSRSNTLPRSNTSSGASPPADA
PF0386-C	West Africa	Ghana	Kassena	c1	K1	62	EEITTKGASAQSGASAQSGTSAQSGTSAQSGTSGPSGTSPSSRSNTLPRSNTSSGASPPADA
PF0390-C	West Africa	Ghana	Kassena	c1	K1	65	EEITTKGASAQSGASAQSGASAQSGTSGTSGTSGPSGPSGTSPSSRSNTLPRSNTSSGASPPADA
PF0392-C	West Africa	Ghana	Kassena	c1	K1	74	EEITTKGASAQSGASAQSGASAQSGASAQSGASAQSGTSGPSGTSGTSGTSPSSRSNTLPRSNTSSGASPPADA
PF0395-C	West Africa	Ghana	Kassena	c1	K1	77	EEITTKGASAQSGTSGTSGPSGTSGTSGPSGTSGPSGTSGPSGTSGPSGPSGTSPSSRSNTLPRSNTSSGASPPADA
PF0415-C	West Africa	Ghana	Kassena	c1	K1	77	EEITTKGASAQSGASAQSGASAQSGASAQSGTSAQSGTSAQSGTSGPSGPSGTSPSSRSNTLPRSNTSSGASPPADA
PF0422-C	West Africa	Ghana	Kassena	c1	K1	68	EEITTKGASAQSGASAQSGTSAQSGTSGTSGTSGTSGPSGPSGTSPSSRSNTLPRSNTSSGASPPADA
PF0424-C	West Africa	Ghana	Kassena	c1	K1	77	EEITTKGASAQSGASAQSGTSAQSGTSAQSGASAQSGASAQSGTSGTSGPSGTSPSSRSNTLPRSNTSSGASPPADA
PF0453-C	West Africa	Ghana	Kassena	c1	K1	74	EEITTKGASAQSGASAQSGTSGTSGTSGTSGTSGTSGTSGTSGPSGPSGTSPSSRSNTLPRSNTSSGASPPADA
PF0463-C	West Africa	Ghana	Kassena	c1	K1	80	EEITTKGASAQSGTSGTSGTSGPSGPSGTSGPSGTSGTSGPSGTSGPSGTSGPSGTSPSSRSNTLPRSNTSSGASPPADA
PF0464-C	West Africa	Ghana	Kassena	c1	K1	77	EEITTKGASAQSGTSGTSGTSGTSAQSGTSAQSGTSGTSGTSGTSGTSGPSGTSPSSRSNTLPRSNTSSGASPPADA
PF0473-C	West Africa	Ghana	Kassena	c1	K1	65	EEITTEGASAQSGTSGTSGTSGTSGTSGTSGTSGTSGPSGTSPSSRSNTLPRSNTSSGASPPADA
PF0480-C	West Africa	Ghana	Kassena	c1	K1	71	EEITTKGASAQSGASAQSGTSAQSGTSAQSGTSGTSGTSGTSGPSGTSPSSRSNTLPRSNTSSGASPPADA
PF0482-C	West Africa	Ghana	Kassena	c1	K1	80	EEITTKGASAQSGTSGTSGTSGTSAQSGTSGTSAQSGTSGTSGTSGTSGPSGPSGTSPSSRSNTLPRSNTSSGASPPADA
PF0484-C	West Africa	Ghana	Kassena	c1	K1	59	EEITTIGASAQSGASAQSGTSGTSGPSGPSGPSGTSPSSRSNTLPRSNTSSGASPPADA
PF0486-C	West Africa	Ghana	Kassena	c1	K1	65	EEITTKGASAQSGASAQSGASAQSGASAQSGTSGPSGPSGTSPSSRSNTLPRSNTSSGASPPADA
PF0489-C	West Africa	Ghana	Kassena	c1	K1	77	EEITTKGASAQSGASAQSGASAQSGASAQSGASAQSGTSGTSGTSGPSGPSGTSPSSRSNTLPRSNTSSGASPPADA
PF0491-C	West Africa	Ghana	Kassena	c1	K1	68	EEITTKGASAQSGTSGTSGPSGTSGPSGTSGPSGTSGPSGPSGTSPSSRSNTLPRSNTSSGASPPADA
PF0492-C	West Africa	Ghana	Kassena	c1	K1	59	EEITTKGASAQSGASAQSGASAQSGTSGPSGPSGTSPSSRSNTLPRSNTSSGASPPADA
PF0493-C	West Africa	Ghana	Kassena	c1	K1	77	EEITTEGASAQSGTSGTSGTSGTSGTSGTSGTSGPSGTSGPSGTSGPSGPSGTSPSSRSNTLPRSNTSSGASPPADA
PF0504-C	West Africa	Ghana	Kassena	c1	K1	68	EEITTKGASAQSGASAQSGASAQSGASAQSGASAQSGTSGPSGTSPSSRSNTLPRSNTSSGASPPADA
PF0511-C	West Africa	Ghana	Kassena	c1	K1	65	EEITTKGASAQSGASAQSGASAQSGTSGTSGTSGPSGPSGTSPSSRSNTLPRSNTSSGASPPADA
PF0513-C	West Africa	Ghana	Kassena	c1	K1	62	EEITTKGASAQSGASAQSGTSGPSGPSGPSGPSGPSGTSPSSRSNTLPRSNTSSGASPPADA
PF0514-C	West Africa	Ghana	Kassena	c1	K1	71	EEITTKGASAQSGASAQSGASAQSGASAQSGTSGTSGPSGPSGPSGTSPSSRSNTLPRSNTSSGASPPADA
PF0522-C	West Africa	Ghana	Kassena	c1	K1	71	EEITTKGASAQSGASAQSGASAQSGTSAQSGTSAQSGTSGTSGPSGTSPSSRSNTLPRSNTSSGASPPADA
PF0525-C	West Africa	Ghana	Kassena	c1	K1	56	EEITTKGASAQSGASAQSGTSGTSGPSGPSGTSPSSRSNTLPRSNTSSGASPPADA
PF0550-Cx	West Africa	Ghana	Kintampo	c2	K1	59	EEITTKGASAQSGASAQSGTSAQSGTSAQSGTSGTSPSSRSNTLPRSNTSSGASPPADA
PF0550-Cx	West Africa	Ghana	Kintampo	c1	K1	83	EEITTKGASAQSGASAQSGTSGPSGPSGPSGPSGPSGTSGPSGTSGPSGTSGPSGPSGTSPSSRSNTLPRSNTSSGASPPADA
PF0556-C	West Africa	Ghana	Kintampo	c1	K1	68	EEITTKGASAQSGASAQSGASAQSGASAQSGASAQSGTSGPSGTSPSSRSNTLPRSNTSSGASPPADA
PF0557-Cx	West Africa	Ghana	Kintampo	c2	K1	53	EEITTKGASAQSGPSGTSGPSGTSGPSGTSPSSRSNTLPRSNTSSGASPPADA
PF0557-Cx	West Africa	Ghana	Kintampo	c1	K1	71	EEITTKGASAQSGASAQSGTSGTSGTSGTSGTSGTSGTSGPSGPSGTSPSSRSNTLPRSNTSSGASPPADA
PF0557-Cx	West Africa	Ghana	Kintampo	c3	K1	65	EEITTKGASAQSGTSGTSGTSGTSGTSGTSGTSGPSGPSGTSPSSRSNTLPRSNTSSGASPPADA
PF0579-C	West Africa	Ghana	Kintampo	c1	K1	74	EEITTKGASAQSGASAQSGTSAQSGTSAQSGTSGTSGTSGTSGPSGPSGTSPSSRSNTLPRSNTSSGASPPADA
PF0583-C	West Africa	Ghana	Kintampo	c1	K1	68	EEITTKGASAQSGASAQSGTSAQSGTSAQSGTSGTSGPSGPSGTSPSSRSNTLPRSNTSSGASPPADA
PF0584-Cx	West Africa	Ghana	Kintampo	c1	K1	68	EEITTKGASAQSGASAQSGASAQSGASAQSGASAQSGTSGPSGTSPSSRSNTLPRSNTSSGASPPADA
PF0590-C	West Africa	Ghana	Kintampo	c1	K1	71	EEITTKGASAQSGASAQSGASAQSGASAQSGASAQSGTSGPSGPSGTSPSSRSNTLPRSNTSSGASPPADA
PF0599-C	West Africa	Ghana	Kintampo	c1	K1	71	EEITTKGASAQSGASAQSGASAQSGASAQSGASAQSGTSGPSGPSGTSPSSRSNTLPRSNTSSGASPPADA
PF0604-C	West Africa	Ghana	Kintampo	c1	K1	65	EEITTKGASAQSGASAQSGASAQSGASAQSGTSGPSGPSGTSPSSRSNTLPRSNTSSGASPPADA
PF0619-C	West Africa	Ghana	Kintampo	c1	K1	80	EEITTKGASAQSGASAQSGTSAQSGTSAQSGTSAQSGTSAQSGTSGTSGTSGPSGTSPSSRSNTLPRSNTSSGASPPADA
PF0621-C	West Africa	Ghana	Kintampo	c1	K1	68	EEITTKGASAQSGASAQSGTSAQSGTSAQSGTSGTSGTSGPSGTSPSSRSNTLPRSNTLSGASPPADA
PF0624-C	West Africa	Ghana	Kintampo	c1	K1	74	EEITTKGASAQSGASAQSGTSAQSGTSAQSGTSGTSGTSGTSGPSGPSGTSPSSRSNTLPRSNTSSGASPPADA
PF0632-C	West Africa	Ghana	Kintampo	c1	K1	71	EEITTKGASAQSGASAQSGTSAQSGTSGPSGTSGPSGTSGPSGPSGTSPSSRSNTLPRSNTSSGASPPADA
PF0634-C	West Africa	Ghana	Kintampo	c1	K1	83	EEITTKGASAQSGASAQSGTSAQSGTSAQSGTSGTSGTSGTSGTSGTSGTSGPSGPSGTSPSSRSNTLPRSNTSSGASPPADA
PF0635-C	West Africa	Ghana	Kintampo	c1	K1	74	EEITTKGASAQSGTSGTSGTSGTSGTSGPSGPSGTSGTSGTSGPSGPSGTSPSSRSNTLPRSNTSSGASPPADA
PF0641-C	West Africa	Ghana	Kintampo	c1	K1	62	EEITTKGASAQSGASAQSGASAQSGTSGTSGTSGTSGTSPSSRSNTLPRSNTSSGASPPADA
PF0643-C	West Africa	Ghana	Kintampo	c2	K1	68	EEITTKGASAQSGASAQSGTSAQSGTSAQSGTSGPSGPSGPSGTSPSSRSNTLPRSNTSSGASPPADA
PF0647-C	West Africa	Ghana	Kintampo	c1	K1	83	EEITTKGASAQSGTSGTSGTSGTSGTSAQSGTSAQSGTSAQSGTSGTSGTSGPSGPSGTSPSSRSNTLPRSNTSSGASPPADA
PF0650-C	West Africa	Ghana	Kintampo	c1	K1	65	EEITTKGASAQSGASAQSGASAQSGASAQSGTSGPSGPSGTSPSSRSNTLPRSNTSSGASPPADA
PF0653-C	West Africa	Ghana	Kintampo	c1	K1	74	EEITTKGASAQSGASAQSGTSAQSGTSAQSGTSGTSGTSGTSGPSGPSGTSPSSRSNTLPRSNTSSGASPPADA
PF0661-C	West Africa	Ghana	Kintampo	c1	K1	68	EEITTKGASAQSGASAQSGASAQSGASAQSGTSGPSGPSGPSGTSPSSRSNTLPRSNTSSGASPPADA
PF0663-C	West Africa	Ghana	Kintampo	c1	K1	62	EEITTKGASAQSGASAQSGTSAQSGTSAQSGTSGTSGTSPSSRSNTLPRSNTSSGASPPADA
PF0667-C	West Africa	Ghana	Kassena	c1	K1	71	EEITTKGASAQSGASAQSGASAQSGASAQSGASAQSGTSGTSGPSGTSPSSRSNTLPRSNTSSGASPPADA
PF0671-C	West Africa	Ghana	Kassena	c1	K1	80	EEITTKGASAQSGASAQSGTSAQSGTSAQSGTSAQSGTSAQSGTSGTSGTSGPSGTSPSSRSNTLPRSNTSSGASPPADA
PF0671-C	West Africa	Ghana	Kassena	c2	K1	65	EEITTKGASAQSGASAQSGASAQSGASAQSGTSGPSGPSGTSPSSRSNTLPRSNTSSGASPPADA
PF0672-C	West Africa	Ghana	Kassena	c1	K1	62	EEITTKGASAQSGTSGPSGTSGTSGTSGTSGPSGPSGTSPSSRSNTLPRSNTSSGASPPADA
PF0675-C	West Africa	Ghana	Kassena	c1	K1	65	EEITTKGASAQSGASAQSGTSAQSGTSAQSGTSGTSGPSGTSPSSRSNTLPRSNTSSGASPPADA
PF0676-C	West Africa	Ghana	Kassena	c1	K1	74	EEITTKGASAQSGASAQSGTSAQSGTSAQSGTSGTSGTSGTSGPSGPSGTSPSSRSNTLPRSNTSSGASPPADA
PF0679-C	West Africa	Ghana	Kassena	c1	K1	62	EEITTKGASAQSGASAQSGASAQSGTSGTSGTSGPSGTSPSSRSNTLPRSNTSSGASPPADA
PF0680-C	West Africa	Ghana	Kassena	c1	K1	62	EEITTKGASAQSGTSGPSGTSGTSGPSGPSGPSGPSGTSPSSRSNTLPRSNTSSGASPPADA
PF0681-C	West Africa	Ghana	Kassena	c1	K1	74	EEITTKGASAQSGASAQSGASAQSGASAQSGASAQSGTSGPSGPSGPSGTSPSSRSNTLPRSNTSSGASPPADA
PF0682-C	West Africa	Ghana	Kassena	c1	K1	68	EEITTKGASAQSGASAQSGASAQSGASAQSGTSGPSGPSGPSGTSPSSRSNTLPRSNTSSGASPPADA
PF0687-C	West Africa	Ghana	Kassena	c1	K1	74	EEITTKGASAQSGASAQSGTSAQSGTSAQSGTSGTSGTSGTSGPSGPSGTSPSSRSNTLPRSNTSSGASPPADA
PF0690-C	West Africa	Ghana	Kassena	c1	K1	56	EEITTKGASAQSGTSGTSGPSGTSGPSGTSGTSPSSRSNTLPRSNTSSGASPPADA
PF0691-C	West Africa	Ghana	Kassena	c1	K1	65	EEITTKGASAQSGTSGTSGTSGTSGTSGTSGTSGPSGPSGTSPSSRSNTLPRSNTSSGASPPADA
PF0693-C	West Africa	Ghana	Kassena	c1	K1	65	EEITTKGASAQSGASAQSGASAQSGASAQSGTSGPSGPSGTSPSSRSNTLPRSNTSSGASPPADA
PF0694-C	West Africa	Ghana	Kassena	c1	K1	71	EEITTKGASAQSGASAQSGASAQSGASAQSGASAQSGTSGPSGPSGTSPSSRSNTLPRSNTSSGASPPADA
PF0697-C	West Africa	Ghana	Kassena	c1	K1	59	EEITTEGASAQSGTSGTSGTSGTSGTSGTSGPSGTSPSSRSNTLPRSNTSSGASPPADA
PF0698-C	West Africa	Ghana	Kassena	c1	K1	68	EEITTKGASAQSGASAQSGASAQSGTSAQSGTSAQSGTSGTSGTSPSSRSNTLPRSNTSSGASPPADA
PF0699-C	West Africa	Ghana	Kassena	c1	K1	68	EEITTKGASAQSGTSGTSGTSGTSGTSAQSGTSGTSGTSGPSGTSPSSRSNTLPRSNTSSGASPPADA
PF0704-C	West Africa	Ghana	Kassena	c1	K1	62	EEITTKGASAQSGASAQSGASAQSGTSGPSGPSGPSGTSPSSRSNTLPRSNTSSGASPPADA
PF0711-C	West Africa	Ghana	Kassena	c1	K1	83	EEITTKGASAQSGASAQSGASAQSGASAQSGTSAQSGTSGPSGTSGPSGTSGPSGPSGTSPSSRSNTLPRSNTSSGASPPADA
PF0712-C	West Africa	Ghana	Kassena	c1	K1	65	EEITTKGASAQSGASAQSGASAQSGASAQSGTSGPSGPSGTSPSSRSNTLPRSNTSSGASPPADA
PF0718-C	West Africa	Ghana	Kassena	c1	K1	71	EEITTKGASAQSGASAQSGASAQSGASAQSGASAQSGTSGPSGPSGTSPSSRSNTLPRSNTSSGASPPADA
PF0722-C	West Africa	Ghana	Kassena	c1	K1	83	EEITTKGASAQSGTSGTSGTSGTSAQSGTSAQSGTSGTSGTSGTSGTSGTSGTSGPSGTSPSSRSNTLPRSNTSSGASPPADA
PF0723-C	West Africa	Ghana	Kassena	c1	K1	65	EEITTKGASAQSGTSGTSGTSGTSGTSGTSGTSGPSGPSGTSPSSRSNTLPRSNTSSGASPPADA
PF0724-C	West Africa	Ghana	Kassena	c1	K1	59	EEITTKGASAQSGASAQSGASAQSGTSGPSGPSGTSPSSRSNTLPRSNTSSGASPPADA
PF0725-C	West Africa	Ghana	Kassena	c1	K1	62	EEITTKGASAQSGASAQSGASAQSGASAQSGTSGPSGTSPSSRSNTLPRSNTSSGASPPADA
PF0727-C	West Africa	Ghana	Kassena	c1	K1	62	EEITTEGASAQSGASAQSGTSAQSGTSAQSGTSGPSGTSPSSRSNTLPRSNTSSGASPPADA
PF0730-C	West Africa	Ghana	Kassena	c1	K1	59	EEITTKGASAQSGTSGTSGTSGPSGPSGPSGPSGTSPSSRSNTLPRSNTSSGASPPADA
PF0731-C	West Africa	Ghana	Kassena	c1	K1	71	EEITTEGASAQSGTSGTSGTSGTSGTSGTSGTSGTSGTSGPSGPSGTSPSSRSNTLPRSNTSSGASPPADA
PF0732-C	West Africa	Ghana	Kassena	c1	K1	65	EEITTKGASAQSGASAQSGASAQSGASAQSGTSGPSGPSGTSPSSRSNTLPRSNTSSGASPPADA
PF0734-C	West Africa	Ghana	Kassena	c1	K1	68	EEITTKGASAQSGASAQSGASAQSGTSGTSGTSGTSGPSGPSGTSPSSRSNTLPRSNTSSGASPPADA
PF0735-C	West Africa	Ghana	Kassena	c1	K1	65	EEITTKGASAQSGASAQSGASAQSGASAQSGTSGPSGPSGTSPSSRSNTLPRSNTSSGASPPADA
PF0736-C	West Africa	Ghana	Kassena	c1	K1	80	EEITTKGASAQSGTSGTSGTSGTSAQSGTSGTSAQSGTSGTSGTSGTSGPSGPSGTSPSSRSNTLPRSNTSSGASPPADA
PF0737-C	West Africa	Ghana	Kassena	c1	K1	59	EEITTKGASAQSGASAQSGASAQSGTSGPSGPSGTSPSSRSNTLPRSNTSSGASPPADA
PF0744-C	West Africa	Ghana	Kassena	c1	K1	56	EEITTIGASAQSGASAQSGTSGTSGTSGPSGTSPSSRSNTLPRSNTSSGASPPADA
PF0745-C	West Africa	Ghana	Kassena	c1	K1	53	EEITTKGASAQSGTSGTSGTSGPSGPSGTSPSSRSNTLPRSNTSSGASPPADA
PF0748-C	West Africa	Ghana	Kassena	c1	K1	59	EEITTKGASAQSGASAQSGTSGTSGTSGPSGQSGTSPSSRSNTLPRSNTSSGASPPADA
PF0752-C	West Africa	Ghana	Kassena	c1	K1	71	EEITTKGASAQSGASAQSGASAQSGTSAQSGTSAQSGTSAQSGPSGTSPSSRSNTLPRSNTSSGASPPADA
PF0757-C	West Africa	Ghana	Kassena	c1	K1	65	EEITTKGASAQSGASAQSGASAQSGASAQSGTSGPSGPSGTSPSSRSNTLPRSNTSSGASPPADA
PF0758-C	West Africa	Ghana	Kassena	c1	K1	80	EEITTKGASAQSGTSGTSGTSGTSAQSGTSAQSGTSAQSGTSGTSGTSGPSGPSGTSPSSRSNTLPRSNTSSGASPPADA
PF0758-C	West Africa	Ghana	Kassena	c2	K1	53	EEITTKGASAQSGASAQSGTSGPSGPSGTSPSSRSNTLPRSNTSSGASPPADA
PF0759-C	West Africa	Ghana	Kassena	c1	K1	77	EEITTKGASAQSGTSGTSGTSAQSGTSAQSGTSGTSAQSGTSGTSGPSGPSGTSPSSRSNTLPRSNTSSGASPPADA
PF0760-C	West Africa	Ghana	Kassena	c1	K1	74	EEITTKGASAQSGTSGTSGPSGTSGPSGTSGPSGTSGPSGTSGPSGPSGTSPSSRSNTLPRSNTSSGASPPADA
PF0761-C	West Africa	Ghana	Kassena	c1	K1	59	EEITTKGASAQSGASAQSGASAQSGTSGTSGPSGTSPSSRSNTLPRSNTSSGASPPADA
PF0762-C	West Africa	Ghana	Kassena	c2	K1	59	EEITTKGASAQSGASAQSGASAQSGTSGPSGPSGTSPSSRSNTLPRSNTSSGASPPADA
PF0763-C	West Africa	Ghana	Kassena	c1	K1	71	EEITTKGASAQSGTSGTSGTSGPSGTSGPSGTSGPSGTSGPSGPSGTSPSSRSNTLPRSNTSSGASPPADA
PF0765-C	West Africa	Ghana	Kassena	c1	K1	56	EEITTKGASAQSGASAQSGASAQSGTSGPSGPSPSSRSNTLPRSNTSSGASPPADA
PF0767-C	West Africa	Ghana	Kassena	c1	K1	89	EEITTKGASAQSGASAQSGASAQSGTSAQSGTSAQSGTSGTSGTSGTSGTSGTSGTSGTSGPSGTSPSSRSNTLPRSNTSSGASPPADA
PF0768-C	West Africa	Ghana	Kassena	c1	K1	62	EEITTKGASAQSGASAQSGASAQSGTSGTSGPSGPSGTSPSSRSNTLPRSNTSSGASPPADA
PF0771-C	West Africa	Ghana	Kassena	c1	K1	74	EEITTKGASAQSGTSGTSGPSGTSGPSGTSGPSGTSGPSGTSGPSGPSGTSPSSRSNTLPRSNTSSGASPPADA
PF0772-C	West Africa	Ghana	Kassena	c1	K1	71	EEITTKGASAQSGTSGPSGTSGTSAQSGTSAQSGTSGTSGPSGPSGTSPSSRSNTLPRSNTSSGASPPADA
PF0777-C	West Africa	Ghana	Kassena	c1	K1	68	EEITTKGASAQSGASAQSGASAQSGTSGTSGTSGTSGPSGPSGTSPSSRSNTLPRSNTSSGASPPADA
PF0778-C	West Africa	Ghana	Kassena	c1	K1	74	EEITTKGASAQSGASAQSGTSGTSGTSGTSGPSGTSGPSGTSGPSGPSGTSPSSRSNTLPRSNTSSGASPPADA
PF0780-C	West Africa	Ghana	Kassena	c1	K1	59	EEITTIGASAQSGASAQSGTSGTSGTSGPSGPSGTSPSSRSNTLPRSNTSSGASPPADA
PF0781-C	West Africa	Ghana	Kassena	c1	K1	71	EEITTKGASAQSGTSGPSGTSGPSGTSGPSGTSGTSGPSGTSGPSGTSPSSRSNTLPRSNTSSGASPPADA
PF0782-C	West Africa	Ghana	Kassena	c1	K1	77	EEITTKGASAQSGASAQSGTSAQSGTSAQSGTSAQSGTSGTSGTSGPSGPSGTSPSSRSNTLPRSNTSSGASPPADA
PF0787-C	West Africa	Ghana	Kassena	c1	K1	59	EEITTIGASAQSGASAQSGTSGTSGTSGPSGPSGTSPSSRSNTLPRSNTSSGASPPADA
PF0790-C	West Africa	Ghana	Kassena	c1	K1	53	EEITTKGASAQSGASAQSGTSGTSGPSGTSPSSRSNTLPRSNTSSGASPPADA
PF0793-C	West Africa	Ghana	Kassena	c1	K1	71	EEITTKGASAQSGASAQSGTSAQSGTSAQSGTSGTSGTSGTSGPSGTSPSSRSNTLPRSNTSSGASPPADA
PF0796-C	West Africa	Ghana	Kassena	c1	K1	68	EEITTKGASAQSGASAQSGASAQSGTSGTSGTSGTSGPSGPSGTSPSSRSNTLPRSNTSSGASPPADA
PF0798-C	West Africa	Ghana	Kassena	c1	K1	77	EEITTKGASAQSGASAQSGASAQSGASAQSGTSGTSGTSGPSGTSGPSGPSGTSPSSRSNTLPRSNTSSGASPPADA
PF0799-C	West Africa	Ghana	Kassena	c1	K1	71	EEITTKGASAQSGASAQSGASAQSGTSGTSGTSGTSGTSGPSGPSGTSPSSRSNTLPRSNTSSGASPPADA
PF0801-C	West Africa	Ghana	Kassena	c1	K1	74	EEITTEGASAQSGTSGTSGTSGTSGTSGTSGPSGTSGPSGTSGPSGPSGTSPSSRSNTLPRSNTSSGASPPADA
PF0815-C	West Africa	Ghana	Kassena	c1	K1	83	EEITTKGASAQSGASAQSGASAQSGTSAQSGTSAQSGTSGTSGTSGTSGTSGTSGPSGTSPSSRSNTLPRSNTSSGASPPADA
PF0816-C	West Africa	Ghana	Kassena	c1	K1	68	EEITTKGASAQSGTSGTSGPSGTSGPSGTSGPSGTSGPSGPSGTSPSSRSNTLPRSNTSSGASPPADA
PF0817-C	West Africa	Ghana	Kassena	c1	K1	56	EEITTKGASAQSGTSGTSGTSGPSGPSGPSGTSPSSRSNTLPRSNTSSGASPPADA
PF0818-C	West Africa	Ghana	Kassena	c1	K1	62	EEITTKGASAQSGASAQSGASAQSGTSGTSGPSGPSGTSPSSRSNTLPRSNTSSGASPPADA
PF0819-C	West Africa	Ghana	Kassena	c1	K1	71	EEITTKGASAQSGTSGTSGTSGTSGTSGTSGTSGTSGTSGPSGPSGTSPSSRSNTLPRSNTSSGASPPADA
PF0820-C	West Africa	Ghana	Kassena	c1	K1	65	EEITTKGASAQSGASAQSGTSAQSGTSAQSGTSGTSGPSGTSPSSRSNTLPRSNTSSGASPPADA
PF0822-C	West Africa	Ghana	Kassena	c1	K1	65	EEITTKGASAQSGASAQSGASAQSGASAQSGTSGPSGPSGTSPSSRSNTLPRSNTSSGASPPADA
PH0496-CW	Asia	Cambodia	Pursat	c1	K1	59	EEITTKGASAQSGTSGTSGTSGTSGTSGPSGPSGTSPSSRSNTLPRSNTSSGASPPADA
PH0498-CW	Asia	Cambodia	Pursat	c1	K1	59	EEITTKGASAQSGTSGTSGTSGTSGTSGPSGPSGTSPSSRSNTLPRSNTSSGASPPADA
PH0499-CW	Asia	Cambodia	Pursat	c1	K1	59	EEITTKGASAQSGTSGTSGTSGTSGTSGPSGPSGTSPSSRSNTLPRSNTSSGASPPADA
PH0507-C	Asia	Cambodia	Ratanakiri	c1	K1	59	EEITTKGASAQSGTSGTSGTSGTSGTSGPSGPSGTSPSSRSNTLPRSNTSSGASPPADA
PH0517-C	Asia	Cambodia	Preah Vihear	c1	K1	59	EEITTKGASAQSGTSGTSGTSGTSGTSGPSGPSGTSPSSRSNTLPRSNTSSGASPPADA
PH0528-C	Asia	Cambodia	Pursat	c1	K1	53	EEITTKGASAQSGTSGTSGTSGPSGPSGTSPSSRSNTLPRSNTSSGASPPADA
PH0538-C	Asia	Cambodia	Pursat	c1	K1	53	EEITTKGASAQSGTSGTSGTSGPSGPSGTSPSSRSNTLPRSNTSSGASPPADA
PH0549-C	Asia	Cambodia	Pursat	c1	K1	56	EEITTKGASAQSGTSGTSGTSGTSGPSGPSGTSPSSRSNTLPRSNTSSGASPPADA
PH0553-C	Asia	Cambodia	Pursat	c1	K1	53	EEITTKGASAQSGTSGTSGTSGPSGPSGTSPSSRSNTLPRSNTSSGASPPADA
PH0554-C	Asia	Cambodia	Pursat	c1	K1	53	EEITTKGASAQSGTSGTSGTSGPSGPSGTSPSSRSNTLPRSNTSSGASPPADA
PH0559-C	Asia	Cambodia	Pursat	c1	K1	53	EEITTKGASAQSGTSGTSGTSGPSGPSGTSPSSRSNTLPRSNTSSGASPPADA
PH0576-C	Asia	Cambodia	Pursat	c1	K1	59	EEITTKGASAQSGTSGTSGTSGTSGTSGPSGPSGTSPSSRSNTLPRSNTSSGASPPADA
PH0580-C	Asia	Cambodia	Pursat	c1	K1	53	EEITTKGASAQSGTSGTSGTSGPSGPSGTSPSSRSNTLPRSNTSSGASPPADA
PH0589-C	Asia	Cambodia	Preah Vihear	c1	K1	62	EEITTKGASAQSGTSGTSGTSGTSGTSGTSGPSGPSGTSPSSRSNTLPRSNTSSGASPPADA
PH0590-C	Asia	Cambodia	Preah Vihear	c1	K1	53	EEITTKGASAQSGTSGTSGTSGPSGPSGTSPSSRSNTLPRSNTSSGASPPADA
PH0597-C	Asia	Cambodia	Preah Vihear	c1	K1	59	EEITTKGASAQSGTSGTSGTSGTSGPSGPSGPSGTSPSSRSNTLPRSNTSSGASPPADA
PH0609-C	Asia	Cambodia	Preah Vihear	c1	K1	53	EEITTKGASAQSGTSGTSGTSGPSGTSGTSPSSRSNTLPRSNTSSGASPPADA
PH0625-C	Asia	Cambodia	Ratanakiri	c1	K1	59	EEITTKGASAQSGTSGTSGTSGTSGTSGPSGPSGTSPSSRSNTLPRSNTSSGASPPADA
PH0628-C	Asia	Cambodia	Ratanakiri	c1	K1	59	EEITTKGASAQSGTSGTSGTSGTSGTSGPSGPSGTSPSSRSNTLPRSNTSSGASPPADA
PH0631-C	Asia	Cambodia	Ratanakiri	c1	K1	59	EEITTKGASAQSGTSGTSGTSGTSGTSGPSGPSGTSPSSRSNTLPRSNTSSGASPPADA
PH0633-C	Asia	Cambodia	Ratanakiri	c1	K1	56	EEITTKGASAQSGTSGTSGTSGPSGPSGPSGTSPSSRSNTLPRSNTSSGASPPADA
PH0634-C	Asia	Cambodia	Ratanakiri	c1	K1	53	EEITTKGASAQSGTSGTSGTSGPSGTSGTSPSSRSNTLPRSNTSSGASPPADA
PH0635-C	Asia	Cambodia	Ratanakiri	c1	K1	53	EEITTKGASAQSGTSGTSGTSGPSGPSGTSPSSRSNTLPRSNTSSGASPPADA
PH0638-C	Asia	Cambodia	Ratanakiri	c1	K1	56	EEITTKGASAQSGTSGTSGTSGTSGPSGPSGTSPSSRSNTLPRSNTSSGASPPADA
PH0639-C	Asia	Cambodia	Ratanakiri	c1	K1	56	EEITTKGASAQSGTSGTSGTSGPSGPSGPSGTSPSSRSNTLPRSNTSSGASPPADA
PH0641-C	Asia	Cambodia	Ratanakiri	c1	K1	65	EEITTKGASAQSGTSGTSGTSGTSGTSGTSGTSGPSGPSGTSPSSRSNTLPRSNTSSGASPPADA
PH0643-C	Asia	Cambodia	Ratanakiri	c1	K1	59	EEITTKGASAQSGTSGTSGTSGTSGTSGPSGPSGTSPSSRSNTLPRSNTSSGASPPADA
PH0644-C	Asia	Cambodia	Ratanakiri	c1	K1	71	EEITTKGASAQSGTSGTSGTSGTSGTSGTSGTSGTSGTSGPSGPSGTSPSSRSNTLPRSNTSSGASPPADA
PH0645-C	Asia	Cambodia	Ratanakiri	c1	K1	56	EEITTKGASAQSGTSGTSGTSGTSGPSGPSGTSPSSRSNTLPRSNTSSGASPPADA
PH0648-C	Asia	Cambodia	Ratanakiri	c1	K1	56	EEITTKGASAQSGTSGTSGTSGTSGPSGPSGTSPSSRSNTLPRSNTSSGASPPADA
PH0651-C	Asia	Cambodia	Ratanakiri	c1	K1	59	EEITTKGASAQSGTSGTSGTSGTSGTSGPSGPSGTSPSSRSNTLPRSNTSSGASPPADA
PH0707-C	Asia	Cambodia	Pursat	c1	K1	53	EEITTKGASAQSGTSGTSGTSGPSGPSGTSPSSRSNTLPRSNTSSGASPPADA
PH0719-C	Asia	Cambodia	Pursat	c1	K1	53	EEITTKGASAQSGTSGTSGTSGPSGPSGTSPSSRSNTLPRSNTSSGASPPADA
PH0722-C	Asia	Cambodia	Pursat	c1	K1	53	EEITTKGASAQSGTSGTSGTSGPSGPSGTSPSSRSNTLPRSNTSSGASPPADA
PH0729-C	Asia	Cambodia	Preah Vihear	c1	K1	53	EEITTKGASAQSGTSGTSGTSGPSGTSGTSPSSRSNTLPRSNTSSGASPPADA
PH0733-C	Asia	Cambodia	Preah Vihear	c1	K1	53	EEITTKGASAQSGTSGTSGTSGPSGTSGTSPSSRSNTLPRSNTSSGASPPADA
PH0736-C	Asia	Cambodia	Preah Vihear	c1	K1	53	EEITTKGASAQSGTSGTSGTSGPSGTSGTSPSSRSNTLPRSNTSSGASPPADA
PH0758-C	Asia	Cambodia	Preah Vihear	c1	K1	59	EEITTKGASAQSGTSGTSGTSGTSGTSGPSGPSGTSPSSRSNTLPRSNTSSGASPPADA
PH0763-C	Asia	Cambodia	Preah Vihear	c1	K1	65	EEITTKGASAQSGTSGTSGTSGTSGTSGTSGTSGPSGPSGTSPSSRSNTLPRSNTSSGASPPADA
PH0766-Cx	Asia	Cambodia	Ratanakiri	c1	K1	59	EEITTKGASAQSGTSGTSGTSGTSGTSGPSGPSGTSPSSRSNTLPRSNTSSGASPPADA
PH0767-C	Asia	Cambodia	Ratanakiri	c1	K1	59	EEITTKGASAQSGTSGTSGTSGTSGTSGPSGPSGTSPSSRSNTLPRSNTSSGASPPADA
PH0769-C	Asia	Cambodia	Ratanakiri	c1	K1	59	EEITTKGASAQSGTSGTSGTSGTSGTSGPSGPSGTSPSSRSNTLPRSNTSSGASPPADA
PH0774-C	Asia	Cambodia	Ratanakiri	c1	K1	59	EEITTKGASAQSGTSGTSGTSGTSGTSGPSGPSGTSPSSRSNTLPRSNTSSGASPPADA
PH0786-Cx	Asia	Cambodia	Ratanakiri	c1	K1	53	EEITTKGASAQSGTSGTSGTSGPSGPSGTSPSSRSNTLPRSNTSSGASPPADA
PH0788-C	Asia	Cambodia	Ratanakiri	c1	K1	53	EEITTKGASAQSGTSGTSGTSGPSGPSGTSPSSRSNTLPRSNTSSGASPPADA
PH0844-C	Asia	Cambodia	Pailin	c1	K1	59	EEITTKGASAQSGTSGTSGTSGTSGTSGPSGPSGTSPSSRSNTLPRSNTSSGASPPADA
PH0849-C	Asia	Cambodia	Pailin	c1	K1	53	EEITTKGASAQSGTSGTSGTSGPSGPSGTSPSSRSNTLPRSNTSSGASPPADA
PH0872-C	Asia	Cambodia	Preah Vihear	c1	K1	53	EEITTKGASAQSGTSGTSGTSGPSGTSGTSPSSRSNTLPRSNTSSGASPPADA
PH0876-C	Asia	Cambodia	Preah Vihear	c1	K1	53	EEITTKGASAQSGTSGTSGTSGPSGTSGTSPSSRSNTLPRSNTSSGASPPADA
PH0882-C	Asia	Cambodia	Ratanakiri	c1	K1	59	EEITTKGASAQSGTSGTSGTSGTSGTSGPSGPSGTSPSSRSNTLPRSNTSSGASPPADA
PH0923-Cx	Asia	Cambodia	Preah Vihear	c1	K1	53	EEITTKGASAQSGTSGTSGTSGPSGTSGTSPSSRSNTLPRSNTSSGASPPADA
PH0929-C	Asia	Cambodia	Preah Vihear	c1	K1	53	EEITTKGASAQSGTSGTSGTSGPSGTSGTSPSSRSNTLPRSNTSSGASPPADA
PH0931-C	Asia	Cambodia	Preah Vihear	c1	K1	53	EEITTKGASAQSGTSGTSGTSGPSGTSGTSPSSRSNTLPRSNTSSGASPPADA
PH0936-C	Asia	Cambodia	Ratanakiri	c1	K1	59	EEITTKGASAQSGTSGTSGTSGTSGTSGPSGPSGTSPSSRSNTLPRSNTSSGASPPADA
PH0984-C	Asia	Cambodia	Preah Vihear	c1	K1	59	EEITTKGASAQSGTSGTSGTSGTSGTSGPSGPSGTSPSSRSNTLPRSNTSSGASPPADA
PM0073-C	West Africa	Mali	Kolle	c1	K1	80	EEITTKGASAQSGTSGTSGTSAQSGTSAQSGTSAQSGTSGTSGTSGTSGPSGPSGTSPSSRSNTLPRSNTSSGASPPADA
PM0075-C	West Africa	Mali	Kolle	c1	K1	68	EEITTKGASAQSGTSGTSAQSGTSAQSGTSAQSGTSGPSGPSGTSPSSRSNTLPRSNTSSDASPPADA
PM0076-C	West Africa	Mali	Kolle	c1	K1	77	EEITTKGASAQSGASAQSGASAQSGASAQSGTSAQSGTSAQSGTSGPSGPSGTSPSSRSNTLPRSNTSSGASPPADA
PM0077-C	West Africa	Mali	Kolle	c1	K1	68	EEITTKGASAQSGASAQSGTSGPSGTSGPSGPSGTSGPSGPSGTSPSSRSNTLPRSNTSSGASPPADA
PM0093-C	West Africa	Mali	Kolle	c1	K1	65	EEITTKGASAQSGASAQSGTSAQSGTSGTSGTSGTSGPSGTSPSSRSNTLPRSNTSSGASPPADA
PM0097-C	West Africa	Mali	Kolle	c1	K1	77	EEITTKGASAQSGASAQSGTSAQSGTSAQSGTSGTSGTSGTSGTSGPSGPSGTSPSSRSNTLPRSNTSSGASPPADA
PM0103-C	West Africa	Mali	Faladje	c1	K1	68	EEITTKGASAQSGASAQSGASAQSGASAQSGTSGPSGPSGPSGTSPSSRSNTLPRSNTSSGASPPADA
PM0147-C	West Africa	Mali	Faladje	c1	K1	65	EEITTKGASAQSGASAQSGASAQSGTSGPSGPSGPSGPSGTSPSSRSNTLPRSNTSSGASPPADA
PM0157-C	West Africa	Mali	Bandiagara	c1	K1	56	EEITTIGASAQSGASAQSGTSGTSGTSGPSGTSPSSRSNTLPRSNTSSGASPPADA
PM0159-C	West Africa	Mali	Bandiagara	c1	K1	59	EEITTKGASAQSGASAQSGASAQSGTSGPSGPSGTSPSSRSNTLPRSNTSSGASPPADA
PR0116-C	Asia	Bangladesh	Ramu	c1	K1	68	EEITTKGASAQSGTSGTSGTSGTSGTSGTSGTSGTSGPSGPSGTSPSSRSNTLPRSNTSSGASPPADA
PR0119-C	Asia	Bangladesh	Ramu	c1	K1	71	EEITTKGASAQSGTSGTSAQSGTSGTSGTSGTSAQSGTSGTSGTSGTSPSSRSNTLPRSNTSSGASPPADA
PR0128-C	Asia	Bangladesh	Ramu	c1	K1	59	EEITTKGASAQSGTSGTSGTSGTSGTSGTSGPSGTSPSSRSNTLPRSNTSSGASPPADA
PR0129-C	Asia	Bangladesh	Ramu	c1	K1	65	EEITTKGASAQSGTSGTSGTSGTSGTSGTSGTSGPSGPSGTSPSSRSNTLPRSNTSSGASPPADA
PR0131-C	Asia	Bangladesh	Ramu	c1	K1	62	EEITTKGASAQSGTSGTSGTSAQSGTSGTSGTSGPSGTSPSSRSNTLPRSNTSSGASPPADA
PR0134-C	Asia	Bangladesh	Ramu	c1	K1	56	EEITTKGASAQSGTSGTSGTSGTSGTSGTSGPSGPSGTSPSSRSNTSSGASPPADA
PR0135-C	Asia	Bangladesh	Ramu	c1	K1	71	EEITTKGASAQSGASAQSGASAQSGASAQSGASAQSGTSGPSGPSGTSPSSRSNTLPRSNTSSGASPPADA
PR0136-C	Asia	Bangladesh	Ramu	c1	K1	62	EEITTKGASAQSGTSGTSGTSGTSGTSGTSGPSGPSGTSPSSRSNTLPRSNTSSGASPPADA
PR0141-C	Asia	Bangladesh	Ramu	c1	K1	59	EEITTKGASAQSGTSGTSGTSGTSGTSGPSGPSGTSPSSRSNTLPRSNTSSGASPPADA
PR0143-C	Asia	Bangladesh	Ramu	c1	K1	53	EEITTKGASAQSGTSGTSGTSGPSGPSGTSPSSRSNTLPRSNTSSGASPPADA
PR0148-C	Asia	Bangladesh	Ramu	c1	K1	71	EEITTKGASAQSGASAQSGASAQSGASAQSGASAQSGTSGPSGPSGTSPSSRSNTLPRSNTSSGASPPADA
PR0153-C	Asia	Bangladesh	Ramu	c1	K1	71	EEITTKGASAQSGASAQSGASAQSGASAQSGASAQSGTSGPSGPSGTSPSSRSNTLPRSNTSSGASPPADA
PR0154-C	Asia	Bangladesh	Ramu	c1	K1	47	EEITTKGASAQSGTSGTSGPSGTSPSSRSNTLPRSNTSSGASPPADA
PR0162-C	Asia	Bangladesh	Ramu	c1	K1	80	EEITTKGASAQSGTSGTSGTSGTSGTSGTSGPSGPSGTSGTSGTSGTSGPSGPSGTSPSSRSNTLPRSNTSSGASPPADA
PT0032-C	East Africa	Malawi	Chikwawa	c1	K1	65	EEITTKGASAQSGTSGTSGTSGPSGPSGPSGPSGPSGPSGTSPSSRSNTLPRSNTSSGASPPADA
PT0034-C	East Africa	Malawi	Chikwawa	c1	K1	89	EEITTKGASAQSGASAQSGTSAQSGTSAQSGTSGTSGTSGTSGTSGTSGTSGTSGTSGPSGPSGTSPSSRSNTLPRSNTSSGASPPADA
PT0038-Cx	East Africa	Malawi	Chikwawa	c1	K1	74	EEITTKGASAQSGASAQSGTSAQSGTSAQSGTSGTSGTSGTSGPSGPSGTSPSSRSNTLPRSNTSSGASPPADA
PT0057-C	East Africa	Malawi	Chikwawa	c1	K1	71	EEITTKGASAQSGASAQSGASAQSGASAQSGASAQSGTSGPSGPSGTSPSSRSNTLPRSNTSSGASPPADA
PT0059-C	East Africa	Malawi	Chikwawa	c1	K1	65	EEITTKGASAQSGASAQSGASAQSGASAQSGASGPSGPSGTSPSSRSNTLPRSNTSSGASPPADA
PT0060-C	East Africa	Malawi	Chikwawa	c1	K1	59	EEITTKGASAQSGTSGTSGTSGTSGTSGPSGPSGTSPSSRSNTLPRSNTSSGASPPADA
PT0061-C	East Africa	Malawi	Chikwawa	c1	K1	62	EEITTKGASAQSGTSGTSGPSGTSGPSGTSGPSGPSGPSPSSRSNTLPRSNTSSGASPPADA
PT0062-C	East Africa	Malawi	Chikwawa	c1	K1	56	EEITTKGASAQSGTSGTSGTSGTSGPSGPSGTSPSSRSNTLPRSNTSSGASPPADA
PT0064-C	East Africa	Malawi	Chikwawa	c1	K1	71	EEITTKGASAQSGASAQSGASAQSGASAQSGASAQSGTSGPSGPSGTSPSSRSNTLPRSNTSSGASPPADA
PT0071-C	East Africa	Malawi	Chikwawa	c1	K1	74	EEITTKGASAQSGTSGTSGTSAQSGTSGTSGTSAQSGTSGTSGTSGPSGTSPSSRSNTLPRSNTSSGASPPADA
PT0073-C	East Africa	Malawi	Chikwawa	c1	K1	68	EEITTKGASAQSGTSGTSGTSGTSGTSGTSGTSGPSGPSGPSGTSPSSRSNTLPRSNTSSGASPPADA
PT0079-C	East Africa	Malawi	Chikwawa	c1	K1	89	EEITTKGASAQSGTSGTSGTSGTSAQSGTSAQSGTSGTSGTSGTSGTSGTSGTSGTSGTSGPSGTSPSSRSNTLPRSNTSSGASPPADA
PT0090-C	East Africa	Malawi	Chikwawa	c1	K1	56	EEITTKGASAQSGASAQSGASAQSGTSGPSGTSPSSRSNTLPRSNTSSGASPPADA
PT0094-C	East Africa	Malawi	Chikwawa	c1	K1	65	EEITTKGASAQSGTSGTSGTSGTSGTSGTSGTSGPSGPSGTSPSSRSNTLPRSNTSSGASPPADA
PT0097-C	East Africa	Malawi	Chikwawa	c1	K1	68	EEITTKGASAQSGTSGTSGTSGTSGPSGTSGPSGTSGPSGPSGTSPSSRSNTLPRSNTSSGASPPADA
PT0098-C	East Africa	Malawi	Chikwawa	c1	K1	80	EEITTKGASAQSGTSGTSGTSAQSGTSGTSGTSGTSGTSGTSGTSGPSGTSGPSGTSPSSRSNTLPRSNTSSGASPPADA
PT0099-C	East Africa	Malawi	Chikwawa	c1	K1	56	EEITTKGASAQSGTSGTSGTSGTSGPSGPSGTSPSSRSNTLPRSNTSSGASPPADA
PT0100-C	East Africa	Malawi	Chikwawa	c1	K1	86	EEITTKGASAQSGTSGTSGTSGTSAQSGTSAQSGTSGTSGTSGTSGTSGTSGTSGTSGPSGTSPSSRSNTLPRSNTSSGASPPADA
PT0101-C	East Africa	Malawi	Chikwawa	c1	K1	77	EEITTKGASAQSGTSGTSGTSAQSGTSGTSGTSAQSGTSGTSGTSGTSGPSGTSPSSRSNTLPRSNTSSGASPPADA
PT0103-C	East Africa	Malawi	Chikwawa	c1	K1	71	EEITTKGASAQSGTSGTSGTSAQSGTSGTSGTSAQSGTSGTSGPSGTSPSSRSNTLPRSNTSSGASPPADA
PT0104-C	East Africa	Malawi	Chikwawa	c1	K1	74	EEITTKGASAQSGTSGTSGTSGTSAQSGTSGTSGTSGTSGTSGTSGPSGTSPSSRSNTLPRSNTSSGASPPADA
PT0105-C	East Africa	Malawi	Chikwawa	c1	K1	65	EEITTKGASAQSGASAQSGASAQSGASAQSGTSGPSGPSGTSPSSRSNTLPRSNTSSGASPPADA
PT0106-C	East Africa	Malawi	Chikwawa	c1	K1	80	EEITTKGASAQSGTSGTSGTSAQSGTSGTSGTSAQSGTSGTSGTSGTSGPSGPSGTSPSSRSNTLPRSNTSSGASPPADA
PT0107-C	East Africa	Malawi	Chikwawa	c1	K1	65	EEITTIGASAQSGASAQSGTSGTSGTSGTSGPSGPSGPSGTSPSSRSNTLPRSNTSSGASPPADA
PT0112-C	East Africa	Malawi	Chikwawa	c1	K1	53	EEITTKGASAQSGTSGTSGPSGPSGPSGTSPSSRSNTLPRSNTSSGASPPADA
PT0119-C	East Africa	Malawi	Chikwawa	c1	K1	62	EEITTKGASAQSGTSGTSGTSGTSGTSGPSGPSGPSGTSPSSRSNTLPRSNTSSGASPPADA
PT0122-C	East Africa	Malawi	Chikwawa	c1	K1	65	EEITTKGASAQSGASAQSGASAQSGASAQSGASGPSGPSGTSPSSRSNTLPRSNTSSGASPPADA
PT0123-C	East Africa	Malawi	Chikwawa	c1	K1	53	EEITTKGASAQSGTSGTSGPSGTSGPSGTSPSSRSNTLPRSNTSSGASPPADA
PT0125-C	East Africa	Malawi	Chikwawa	c1	K1	62	EEITTKGASAQSGTSGTSGTSGTSGPSGPSGPSGPSGTSPSSRSNTLPRSNTSSGASPPADA
PT0126-C	East Africa	Malawi	Chikwawa	c1	K1	86	EEITTKGASAQSGTSGTSGTSGTSAQSGTSAQSGTSGTSAQSGTSAQSGTSGTSGTSGTSGTSPSSRSNTLPRSNTSSGASPPADA
PT0127-C	East Africa	Malawi	Chikwawa	c1	K1	62	EEITTKGASAQSGTSGTSGPSGPSGPSGPSGPSGPSGTSPSSRSNTLPRSNTSSGASPPADA
PT0131-C	East Africa	Malawi	Chikwawa	c1	K1	65	EEITTKGASAQSGASAQSGASAQSGTSGTSGTSGPSGPSGTSPSSRSNTLPRSNTSSGASPPADA
PT0133-C	East Africa	Malawi	Chikwawa	c1	K1	71	EEITTKGASAQSGASAQSGASAQSGASAQSGASAQSGTSGPSGPSGTSPSSRSNTLPRSNTSSGASPPADA
PT0134-C	East Africa	Malawi	Chikwawa	c1	K1	68	EEITTKGASAQSGASAQSGTSAQSGTSAQSGTSAQSGTSGTSGTSPSSRSNTLPRSNTSSGASPPADA
PT0136-C	East Africa	Malawi	Chikwawa	c1	K1	59	EEITTKGASAQSGTSGTSGTSGTSGTSGTSGPSGTSPSSRSNTLPRSNTSSGASPPADA
PT0138-C	East Africa	Malawi	Chikwawa	c1	K1	62	EEITTKGASAQSGTSGTSGTSGTSAQSGTSGPSGPSGTSPSSRSNTLPRSNTSSGASPPADA
PT0139-C	East Africa	Malawi	Chikwawa	c1	K1	68	EEITTKGASAQSGTSGTSGTSGPSGTSGPSGTSGTSGTSGTSGPSPSSRSNTLPRSNTSSGASPPADA
PT0140-C	East Africa	Malawi	Chikwawa	c1	K1	68	EEITTKGASAQSGASAQSGASAQSGASAQSGTSGPSGPSGPSGTSPSSRSNTLPRSNTSSGASPPADA
PT0141-C	East Africa	Malawi	Chikwawa	c1	K1	77	EEITTKGASAQSGASAQSGASAQSGASAQSGASAQSGTSGPSGTSGPSGPSGTSPSSRSNTLPRSNTSSGASPPADA
PT0142-C	East Africa	Malawi	Chikwawa	c1	K1	71	EEITTKGASAQSGASAQSGASAQSGASAQSGASAQSGTSGPSGPSGTSPSSRSNTLPRSNTSSGASPPADA
PT0143-C	East Africa	Malawi	Chikwawa	c1	K1	65	EEITTIGASAQSGASAQSGTSGTSGTSGTSGPSGPSGPSGTSPSSRSNTLPRSNTSSGASPPADA
PT0144-C	East Africa	Malawi	Chikwawa	c1	K1	83	EEITTKGASAQSGTSGTSGPSGTSGTSGTSGTSAQSGTSGTSAQSGTSGTSGTSGPSGTSPSSRSNTLPRSNTSSGASPPADA
PT0145-C	East Africa	Malawi	Chikwawa	c1	K1	56	EEITTKGASAQSGASAQSGASAQSGTSGPSGTSPSSRSNTLPRSNTSSGASPPADA
PT0147-C	East Africa	Malawi	Chikwawa	c1	K1	65	EEITTKGASAQSGTSGTSGTSGTSGTSGPSGPSGPSGPSGTSPSSRSNTLPRSNTSSGASPPADA
PT0148-C	East Africa	Malawi	Chikwawa	c1	K1	59	EEITTKGASAQSGASAQSGASAQSGTSGPSGPSGTSPSSRSNTLPRSNTSSGASPPADA
PT0156-C	East Africa	Malawi	Chikwawa	c1	K1	56	EEITTKGASAQSGTSGTSGTSGTSGTSGPSGTSPSSRSNTLPRSNTSSGASPPADA
PT0161-C	East Africa	Malawi	Chikwawa	c1	K1	53	EEITTKGASAQSGTSGTSGPSGPSGPSGTSPSSRSNTLPRSNTSSGASPPADA
PT0162-C	East Africa	Malawi	Chikwawa	c1	K1	53	EEITTKGASAQSGTSGTSGPSGPSGPSGTSPSSRSNTLPRSNTSSGASPPADA
PT0172-C	East Africa	Malawi	Chikwawa	c1	K1	80	EEITTKGASAQSGTSGTSGTSAQSGTSGTSGTSGTSGTSGTSAQSGTSGPSGPSGTSPSSRSNTLPRSNTSSGASPPADA
PT0174-C	East Africa	Malawi	Zomba	c1	K1	71	EEITTKGASAQSGASAQSGASAQSGASAQSGASAQSGTSGPSGPSGTSPSSRSNTLPRSNTSSGASPPADA
PT0176-C	East Africa	Malawi	Zomba	c1	K1	77	EEITTKGASAQSGTSGTSGTSGTSGTSGTSAQSGTSGTSGTSGTSGTSGPSGTSPSSRSNTLPRSNTSSGASPPADA
PT0178-C	East Africa	Malawi	Zomba	c1	K1	74	EEITTKGASAQSGTSGTSGPSGTSGPSGTSGPSGTSGPSGTSGPSGPSGTSPSSRSNTLPRSNTSSGASPPADA
PT0179-C	East Africa	Malawi	Zomba	c1	K1	83	EEITTKGASAQSGTSGTSGPSGTSGTSGTSGTSAQSGTSGTSAQSGTSGTSGTSGPSGTSPSSRSNTLPRSNTSSGASPPADA
PT0188-Cx	East Africa	Malawi	Chikwawa	c1	K1	68	EEITTKGASAQSGTSGTSGTSGTSGTSGTSGTSGTSGTSGPSGTSPSSRSNTLPRSNTSSGASPPADA
PT0193-C	East Africa	Malawi	Chikwawa	c2	K1	71	EEITTKGASAQSGTSGTSGTSGTSAQSGTSGTSGTSGTSGTSGTSGTSPSSRSNTLPRSNTSSGASPPADA
PT0194-C	East Africa	Malawi	Chikwawa	c1	K1	62	EEITTKGASAQSGASAQSGASAQSGASAQSGTSGPSGTSPSSRSNTLPRSNTSSGASPPADA
PT0200-C	East Africa	Malawi	Chikwawa	c1	K1	71	EEITTKGASAQSGASAQSGASAQSGASAQSGASAQSGTSGPSGPSGTSPSSRSNTLPRSNTSSGASPPADA
PT0201-Cx	East Africa	Malawi	Chikwawa	c1	K1	77	EEITTKGASAQSGTSGTSGTSGTSGTSGTSAQSGTSGTSGTSGTSGTSGPSGTSPSSRSNTLPRSNTSSGASPPADA
PT0201-Cx	East Africa	Malawi	Chikwawa	c2	K1	65	EEITTKGASAQSGTSGTSGPSGTSGPSGTSGPSGTSGPSGTSPSSRSNTLPRSNTSSGASPPADA
PT0202-C	East Africa	Malawi	Chikwawa	c1	K1	80	EEITTKGASAQSGTSGTSGTSGTSAQSGTSGTSAQSGTSGTSGTSGTSGPSGTSGTSPSSRSNTLPRSNTSSGASPPADA
PT0203-C	East Africa	Malawi	Chikwawa	c2	K1	74	EEITTKGASAQSGTSGTSAQSGTSAQSGTSGTSAQSGTSGTSGTSGPSGTSPSSRSNTLPRSNTSSGASPPADA
PT0213-Cx	East Africa	Malawi	Chikwawa	c1	K1	77	EEITTKGASAQSGASAQSGASAQSGASAQSGASAQSGTSGPSGTSGPSGPSGTSPSSRSNTLPRSNTSSGASPPADA
PT0214-C	East Africa	Malawi	Chikwawa	c1	K1	68	EEITTKGASAQSGTSGTSGTSGPSGTSGPSGTSGTSGTSGTSGPSPSSRSNTLPRSNTSSGASPPADA
PT0217-C	East Africa	Malawi	Chikwawa	c1	K1	65	EEITTKGASAQSGASAQSGASAQSGASAQSGTSGPSGPSGTSPSSRSNTLPRSNTSSGASPPADA
PT0224-C	East Africa	Malawi	Chikwawa	c1	K1	68	EEITTKGASAQSGASAQSGTSAQSGTSAQSGTSAQSGTSGTSGTSPSSRSNTLPRSNTSSGASPPADA
PT0225-Cx	East Africa	Malawi	Chikwawa	c1	K1	68	EEITTKGASAQSGTSGTSGTSGPSGTSGPSGTSGTSGTSGTSGPSPSSRSNTLPRSNTSSGASPPADA
PT0226-Cx	East Africa	Malawi	Chikwawa	c1	K1	86	EEITTKGASAQSGASAQSGTSAQSGTSAQSGTSGTSGTSGTSGTSGTSGTSGTSGTSGPSGTSPSSRSNTLPRSNTSSGASPPADA
PT0227-C	East Africa	Malawi	Chikwawa	c1	K1	59	EEITTKGASAQSGASAQSGASAQSGTSGPSGPSGTSPSSRSNTLPRSNTSSGASPPADA
PT0231-Cx	East Africa	Malawi	Chikwawa	c2	K1	56	EEITTKGASAQSGTSGTSGPSGPSGPSGPSGTSPSSRSNTLPRSNTSSGASPPADA
PT0235-Cx	East Africa	Malawi	Chikwawa	c1	K1	65	EEITTKGASAQSGASAQSGASAQSGASAQSGTSGPSGPSGTSPSSRSNTLPRSNTSSGASPPADA
PT0236-Cx	East Africa	Malawi	Chikwawa	c1	K1	62	EEITTKGASAQSGTSGTSGTSGTSGTSGPSGPSGPSGTSPSSRSNTLPRSNTSSGASPPADA
PT0237-Cx	East Africa	Malawi	Chikwawa	c1	K1	56	EEITTKGASAQSGTSGTSGPSGPSGPSGPSGTSPSSRSNTLPRSNTSSGASPPADA
PT0238-Cx	East Africa	Malawi	Chikwawa	c1	K1	71	EEITTKGASAQSGTSGTSAQSGTSAQSGTSAQSGTSGTSGTSGPSGTSPSSRSNTLPRSNTSSGASPPADA
PT0239-Cx	East Africa	Malawi	Chikwawa	c1	K1	74	EEITTKGASAQSGTSGTSGPSGTSGPSGPSGPSGTSGPSGTSGPSGTSGPSGPSGTSPSSRSNTSSGASPPADA
PT0240-C	East Africa	Malawi	Chikwawa	c1	K1	59	EEITTKGASGPSGTSGPSGTSGPSGTSGPSGPSGTSPSSRSNTLPRSNTSSGASPPADA
PT0243-Cx	East Africa	Malawi	Chikwawa	c1	K1	89	EEITTKGASAQSGASAQSGTSAQSGTSAQSGTSGTSGTSGTSGTSGTSGTSGTSGTSGPSGPSGTSPSSRSNTLPRSNTSSGASPPADA
PT0244-C	East Africa	Malawi	Chikwawa	c1	K1	83	EEITTKGASAQSGTSGTSGTSGTSAQSGTSAQSGTSAQSGTSGTSGTSGTSGTSGPSGTSPSSRSNTLPRSNTSSGASPPADA
PT0248-Cx	East Africa	Malawi	Chikwawa	c1	K1	71	EEITTKGASAQSGTSGTSGPSGTSGPSGTSGPSGTSGPSGPSGPSGTSPSSRSNTLPRSNTSSGASPPADA
PT0252-Cx	East Africa	Malawi	Chikwawa	c1	K1	50	EEITTKGASAQSGTSGTSGTSGPSGTSPSSRSNTLPRSNTSSGASPPADA
PT0254-Cx	East Africa	Malawi	Chikwawa	c1	K1	36	EEITTKGASAQSGASAQSGASAQSGASAQSGPPADA
PT0257-Cx	East Africa	Malawi	Chikwawa	c4	K1	65	EEITTIGASAQSGASAQSGTSGTSGTSGTSGPSGPSGPSGTSPSSRSNTLPRSNTSSGASPPADA
PT0257-Cx	East Africa	Malawi	Chikwawa	c2	K1	68	EEITTKGASAQSGTSGTSGTSGPSGTSGPSGTSGTSGTSGTSGPSPSSRSNTLPRSNTSSGASPPADA
PT0258-C	East Africa	Malawi	Chikwawa	c1	K1	77	EEITTKGASAQSGTSGTSGPSGTSGTSGTSGTSAQSGTSGTSGTSGTSGPSGTSPSSRSNTLPRSNTSSGASPPADA
PT0262-Cx	East Africa	Malawi	Chikwawa	c1	K1	68	EEITTKGASAQSGTSGTSGTSGTSGTSGTSGTSGPSGPSGPSGTSPSSRSNTLPRSNTSSGASPPADA
PT0264-Cx	East Africa	Malawi	Chikwawa	c1	K1	71	EEITTKGASAQSGTSGTSGTSAQSGTSGTSGTSAQSGTSGTSGPSGTSPSSRSNTLPRSNTSSGASPPADA
PT0273-C	East Africa	Malawi	Chikwawa	c1	K1	77	EEITTKGASAQSGASAQSGASAQSGASAQSGASAQSGTSGPSGTSGPSGPSGTSPSSRSNTLPRSNTSSGASPPADA
PT0273-C	East Africa	Malawi	Chikwawa	c2	K1	71	EEITTKGASAQSGASAQSGTSAQSGTSAQSGTSGTSGTSGPSGPSGTSPSSRSNTLPRSNTSSGASPPADA
PT0279-C	East Africa	Malawi	Zomba	c1	K1	77	EEITTKGASAQSGTSGTSGTSGTSAQSGTSAQSGTSAQSGTSGTSGTSGPSGTSPSSRSNTLPRSNTSSGASPPADA
PT0282-C	East Africa	Malawi	Zomba	c1	K1	65	EEITTKGASAQSGTSGPSGTSGPSGTSGPSGTSGPSGPSGTSPSSRSNTLPRSNTSSGASPPADA
PT0283-C	East Africa	Malawi	Zomba	c1	K1	74	EEITTKGASAQSGASAQSGASAQSGASAQSGASAQSGTSGPSGPSGPSGTSPSSRSNTLPRSNTSSGASPPADA
PT0287-C	East Africa	Malawi	Zomba	c1	K1	71	EEITTKGASAQSGASAQSGASAQSGASAQSGASAQSGTSGPSGPSGTSPSSRSNTLPRSNTSSGASPPADA
PT0290-Cx	East Africa	Malawi	Zomba	c1	K1	68	EEITTKGASAQSGTSGTSGPSGTSGPSGTSGPSGTSGPSGTSGTSPSSRSNTLPRSNTSSGASPPADA
PT0292-C	East Africa	Malawi	Zomba	c1	K1	71	EEITTKGASAQSGASAQSGASAQSGASAQSGASAQSGTSGPSGPSGTSPSSRSNTLPRSNTSSGASPPADA
PT0296-C	East Africa	Malawi	Zomba	c1	K1	74	EEITTKGASAQSGTSGTSGTSGTSGTSGTSGTSGTSGTSGPSGPSGPSGTSPSSRSNTLPRSNTSSGASPPADA
PT0297-Cx	East Africa	Malawi	Zomba	c1	K1	77	EEITTKGASAQSGTSGTSGTSGTSAQSGTSAQSGTSGTSGTSGTSGTSGPSGTSPSSRSNTLPRSNTSSGASPPADA
PT0299-Cx	East Africa	Malawi	Zomba	c1	K1	74	EEITTKGASAQSGASAQSGASAQSGASAQSGASAQSGTSGPSGPSGPSGTSPSSRSNTLPRSNTSSGASPPADA
PT0301-Cx	East Africa	Malawi	Zomba	c2	K1	77	EEITTKGASAQSGASAQSGASAQSGASAQSGASAQSGTSGPSGTSGPSGPSGTSPSSRSNTLPRSNTSSGASPPADA
PT0304-C	East Africa	Malawi	Zomba	c1	K1	77	EEITTKGASAQSGASAQSGASAQSGASAQSGASAQSGTSGPSGTSGPSGPSGTSPSSRSNTLPRSNTSSGASPPADA
PV0245-Cx2	Asia	Vietnam	Phuoc Long	c1	K1	59	EEITTKGASAQSGTSGTSGTSGTSGTSGPSGPSGTSPSSRSNTLPRSNTSSGASPPADA
PV0246-C	Asia	Vietnam	Bu Gia Map	c1	K1	53	EEITTKGASAQSGTSGTSGTSGPSGTSGTSPSSRSNTLPRSNTSSGASPPADA
PV0247-Cx2	Asia	Vietnam	Phuoc Long	c1	K1	59	EEITTKGASAQSGTSGTSGTSGTSGTSGPSGPSGTSPSSRSNTLPRSNTSSGASPPADA
PV0249-Cx	Asia	Vietnam	Phuoc Long	c1	K1	53	EEITTKGASAQSGTSGTSGTSGPSGPSGTSPSSRSNTLPRSNTSSGASPPADA
PV0252-C	Asia	Vietnam	Phuoc Long	c1	K1	53	EEITTKGASAQSGTSGTSGTSGPSGPSGTSPSSRSNTLPRSNTSSGASPPADA
PV0257-C	Asia	Vietnam	Bu Gia Map	c1	K1	56	EEITTKGASAQSGTSGTSGTSGTSGPSGPSGTSPSSRSNTLPRSNTSSGASPPADA
PV0264-C	Asia	Vietnam	Phuoc Long	c1	K1	53	EEITTKGASAQSGTSGTSGTSGPSGPSGTSPSSRSNTLPRSNTSSGASPPADA
PV0266-C	Asia	Vietnam	Bu Gia Map	c1	K1	53	EEITTKGASAQSGTSGTSGTSGPSGPSGTSPSSRSNTLPRSNTSSGASPPADA
PV0270-C	Asia	Vietnam	Bu Gia Map	c1	K1	53	EEITTKGASAQSGTSGTSGTSGPSGPSGTSPSSRSNTLPRSNTSSGASPPADA
PV0272-C	Asia	Vietnam	Bu Gia Map	c1	K1	53	EEITTKGASAQSGTSGTSGTSGPSGPSGTSPSSRSNTLPRSNTSSGASPPADA
PV0277-C	Asia	Vietnam	Bu Gia Map	c1	K1	53	EEITTKGASAQSGTSGTSGTSGPSGPSGTSPSSRSNTLPRSNTSSGASPPADA
PV0278-C	Asia	Vietnam	Bu Gia Map	c1	K1	53	EEITTKGASAQSGTSGTSGTSGPSGPSGTSPSSRSNTLPRSNTSSGASPPADA
PV0280-C	Asia	Vietnam	Bu Gia Map	c1	K1	53	EEITTKGASAQSGTSGTSGTSGPSGPSGTSPSSRSNTLPRSNTSSGASPPADA
PV0281-C	Asia	Vietnam	Bu Gia Map	c1	K1	59	EEITTKGASAQSGTSGTSGTSGTSGTSGPSGPSGTSPSSRSNTLPRSNTSSGASPPADA
PV0282-C	Asia	Vietnam	Bu Gia Map	c1	K1	65	EEITTKGASAQSGTSGTSGTSGTSGTSGTSGTSGPSGPSGTSPSSRSNTLPRSNTSSGASPPADA
PV0296-C	Asia	Vietnam	Bu Gia Map	c1	K1	65	EEITTKGASAQSGTSGTSGTSGTSGTSGTSGTSGPSGPSGTSPSSRSNTLPRSNTSSGASPPADA
PV0298-C	Asia	Vietnam	Bu Gia Map	c1	K1	59	EEITTKGASAQSGTSGTSGTSGTSGTSGPSGPSGTSPSSRSNTLPRSNTSSGASPPADA
PV0301-C	Asia	Vietnam	Bu Gia Map	c1	K1	53	EEITTKGASAQSGTSGTSGTSGPSGPSGTSPSSRSNTLPRSNTSSGASPPADA
PV0303-C	Asia	Vietnam	Bu Gia Map	c1	K1	53	EEITTKGASAQSGTSGTSGTSGPSGPSGTSPSSRSNTLPRSNTSSGASPPADA
PV0304-C	Asia	Vietnam	Bu Gia Map	c1	K1	53	EEITTKGASAQSGTSGTSGTSGPSGPSGTSPSSRSNTLPRSNTSSGASPPADA
PV0335-C	Asia	Vietnam	Bu Gia Map	c1	K1	65	EEITTKGASAQSGTSGTSGTSGTSGTSGTSGTSGPSGPSGTSPSSRSNTLPRSNTSSGASPPADA
PV0336-C	Asia	Vietnam	Bu Gia Map	c1	K1	65	EEITTKGASAQSGTSGTSGTSGTSGTSGTSGTSGPSGPSGTSPSSRSNTLPRSNTSSGASPPADA
PV0345-C	Asia	Vietnam	Phuoc Long	c1	K1	53	EEITTKGASAQSGTSGTSGTSGPSGPSGTSPSSRSNTLPRSNTSSGASPPADA
PV0347-C	Asia	Vietnam	Phuoc Long	c1	K1	56	EEITTKGASAQSGTSGTSGTSGTSGPSGPSGTSPSSRSNTLPRSNTSSGASPPADA
PV0358-C	Asia	Vietnam	Phuoc Long	c1	K1	65	EEITTKGASAQSGTSGTSGTSGTSGTSGTSGTSGPSGPSGTSPSSRSNTLPRSNTSSGASPPADA
QC0164-C	Asia	Myanmar	Bago Division	c1	K1	65	EEITTKGASAQSGTSGTSGTSGTSGTSGTSGTSGPSGPSGTSPSSRSNTLPRSNTSSGASPPADA
QC0167-C	Asia	Myanmar	Bago Division	c1	K1	80	EEITTKGASAQSGTSGTSGTSAQSGTSGTSGTSAQSGTSGTSGTSGTSGPSGPSGTSPSSRSNTLPRSNTSSGASPPADA
QC0171-C	Asia	Myanmar	Bago Division	c1	K1	65	EEITTKGASAQSGTSGTSGTSGTSGTSGTSGTSGPSGPSGTSPSSRSNTLPRSNTSSGASPPADA
QC0178-C	Asia	Myanmar	Bago Division	c1	K1	62	EEITTKGASAQSGTSGTSGTSGTSGTSGTSGPSGPSGTSPSSRSNTLPRSNTSSGASPPADA
QC0182-C	Asia	Myanmar	Bago Division	c1	K1	62	EEITTKGASAQSGTSGTSGTSGTSGTSGTSGPSGPSGTSPSSRSNTLPRSNTSSGASPPADA
QC0188-C	Asia	Myanmar	Bago Division	c1	K1	62	EEITTKGASAQSGTSGTSGTSGTSGTSGTSGPSGPSGTSPSSRSNTLPRSNTSSGASPPADA
QC0193-C	Asia	Myanmar	Bago Division	c1	K1	62	EEITTKGASAQSGTSGTSGTSGTSGTSGTSGPSGPSGTSPSSRSNTLPRSNTSSGASPPADA
QC0199-C	Asia	Myanmar	Bago Division	c1	K1	65	EEITTKGASAQSGTSGTSGTSGTSGTSGTSGTSGPSGPSGTSPSSRSNTLPRSNTSSGASPPADA
QC0212-C	Asia	Myanmar	Bago Division	c1	K1	62	EEITTKGASAQSGTSGTSGTSGTSGTSGTSGPSGPSGTSPSSRSNTLPRSNTSSGASPPADA
QC0215-C	Asia	Myanmar	Bago Division	c1	K1	62	EEITTKGASAQSGTSGTSGTSGTSGTSGTSGPSGPSGTSPSSRSNTLPRSNTSSGASPPADA
QC0231-C	Asia	Myanmar	Bago Division	c1	K1	65	EEITTKGASAQSGTSGTSGTSGTSGTSGTSGTSGPSGPSGTSPSSRSNTLPRSNTSSGASPPADA
QC0232-C	Asia	Myanmar	Bago Division	c1	K1	62	EEITTKGASAQSGTSGTSGTSGTSGTSGTSGPSGPSGTSPSSRSNTLPRSNTSSGASPPADA
QC0233-C	Asia	Myanmar	Bago Division	c1	K1	62	EEITTKGASAQSGTSGTSGTSGTSGTSGTSGPSGPSGTSPSSRSNTLPRSNTSSGASPPADA
QE0399-C	Asia	Laos	Attapeu	c1	K1	68	EEITTKGASAQSGTSGTSGTSGTSGTSGTSGTSGTSGPSGPSGTSPSSRSNTLPRSNTSSGASPPADA
QE0402-C	Asia	Laos	Attapeu	c1	K1	59	EEITTKGASAQSGTSGTSGTSGTSGTSGPSGPSGTSPSSRSNTLPRSNTSSGASPPADA
QE0405-Cx	Asia	Laos	Attapeu	c1	K1	50	EEITTKGASAQSGTSGTSGPSGPSGTSPSSRSNTLPRSNTSSGASPPADA
QE0408-C	Asia	Laos	Attapeu	c1	K1	53	EEITTKGASAQSGTSGTSGTSGPSGPSGTSPSSRSNTLPRSNTSSGASPPADA
QE0409-C	Asia	Laos	Attapeu	c1	K1	68	EEITTKGASAQSGTSGTSGTSGTSGTSGTSGTSGTSGPSGPSGTSPSSRSNTLPRSNTSSGASPPADA
QE0411-C	Asia	Laos	Attapeu	c1	K1	53	EEITTKGASAQSGTSGTSGTSGPSGPSGTSPSSRSNTLPRSNTSSGASPPADA
QE0412-C	Asia	Laos	Attapeu	c1	K1	56	EEITTKGASAQSGTSGTSGTSGTSGTSGPSGTSPSSRSNTLPRSNTSSGASPPADA
QE0413-C	Asia	Laos	Attapeu	c1	K1	53	EEITTKGASAQSGTSGTSGTSGPSGPSGTSPSSRSNTLPRSNTSSGASPPADA
QE0416-C	Asia	Laos	Attapeu	c1	K1	53	EEITTKGASAQSGTSGTSGTSGPSGPSGTSPSSRSNTLPRSNTSSGASPPADA
QE0417-C	Asia	Laos	Attapeu	c1	K1	53	EEITTKGASAQSGTSGTSGTSGPSGPSGTSPSSRSNTLPRSNTSSGASPPADA
QE0420-C	Asia	Laos	Attapeu	c1	K1	53	EEITTKGASAQSGTSGTSGTSGPSGPSGTSPSSRSNTLPRSNTSSGASPPADA
QE0424-C	Asia	Laos	Attapeu	c1	K1	68	EEITTKGASAQSGTSGTSGTSGTSGTSGTSGTSGTSGPSGPSGTSPSSRSNTLPRSNTSSGASPPADA
QE0429-C	Asia	Laos	Attapeu	c1	K1	53	EEITTKGASAQSGTSGTSGTSGPSGPSGTSPSSRSNTLPRSNTSSGASPPADA
QE0433-C	Asia	Laos	Attapeu	c1	K1	65	EEITTKGASAQSGTSGTSGTSGTSGTSGTSGTSGPSGPSGTSPSSRSNTLPRSNTSSGASPPADA
QE0434-C	Asia	Laos	Attapeu	c1	K1	53	EEITTKGASAQSGTSGTSGTSGPSGPSGTSPSSRSNTLPRSNTSSGASPPADA
QE0440-C	Asia	Laos	Attapeu	c1	K1	50	EEITTKGASAQSGTSGTSGPSGPSGTSPSSRSNTLPRSNTSSGASPPADA
QE0441-C	Asia	Laos	Attapeu	c1	K1	68	EEITTKGASAQSGTSGTSGTSGTSGTSGTSGTSGTSGPSGPSGTSPSSRSNTLPRSNTSSGASPPADA
QE0442-C	Asia	Laos	Attapeu	c1	K1	53	EEITTKGASAQSGTSGTSGTSGPSGPSGTSPSSRSNTLPRSNTSSGASPPADA
QE0446-C	Asia	Laos	Attapeu	c1	K1	53	EEITTKGASAQSGTSGTSGTSGPSGPSGTSPSSRSNTLPRSNTSSGASPPADA
QE0453-C	Asia	Laos	Attapeu	c1	K1	53	EEITTKGASAQSGTSGTSGTSGPSGPSGTSPSSRSNTLPRSNTSSGASPPADA
QE0454-C	Asia	Laos	Attapeu	c1	K1	53	EEITTKGASAQSGTSGTSGTSGPSGTSGTSPSSRSNTLPRSNTSSGASPPADA
QE0478-C	Asia	Laos	Attapeu	c1	K1	59	EEITTKGASAQSGTSGTSGTSGTSGTSGPSGPSGTSPSSRSNTLPRSNTSSGASPPADA
QE0483-C	Asia	Laos	Attapeu	c1	K1	53	EEITTKGASAQSGTSGTSGTSGPSGPSGTSPSSRSNTLPRSNTSSGASPPADA
QG0182-C	West Africa	DR of the Congo	Kinshasa	c1	K1	77	EEITTKGASAQSGASAQSGTSAQSGTSGTSGTSGTSGTSGTSGTSGPSGPSGTSPSSRSNTLPRSNTSSGASPPADA
QG0184-C	West Africa	DR of the Congo	Kinshasa	c1	K1	83	EEITTKGASAQSGTSGTSGTSGTSGTSAQSGTSGTSAQSGTSGTSGTSGTSGPSGPSGTSPSSRSNTLPRSNTSSGASPPADA
QG0186-C	West Africa	DR of the Congo	Kinshasa	c1	K1	80	EEITTKGASAQSGTSGTSGTSAQSGTSGTSGTSAQSGTSGTSGTSGTSGTSGPSGTSPSSRSNTLPRSNTSSGASPPADA
QG0188-C	West Africa	DR of the Congo	Kinshasa	c1	K1	77	EEITTKGASAQSGTSGTSGTSGTSGTSGTSAQSGTSGTSGTSGTSGTSGPSGTSPSSRSNTLPRSNTSSGASPPADA
QG0191-C	West Africa	DR of the Congo	Kinshasa	c1	K1	59	EEITTKGASAQSGASAQSGASAQSGTSGPSGPSGTSPSSRSNTLPRSNTSSGASPPADA
QG0195-C	West Africa	DR of the Congo	Kinshasa	c1	K1	86	EEITTKGASAQSGTSGTSGTSAQSGTSGTSGTSGTSGTSAQSGTSGTSGTSGTSGPSGPSGTSPSSRSNTLPRSNTSSGASPPADA
QG0196-C	West Africa	DR of the Congo	Kinshasa	c1	K1	74	EEITTKGASAQSGTSGTSGTSGTSGTSAQSGTSGTSGTSGTSGTSGPSGTSPSSRSNTLPRSNTSSGASPPADA
QG0200-C	West Africa	DR of the Congo	Kinshasa	c1	K1	65	EEITTKGASAQSGTSGTSGTSAQSGTSGTSGTSGTSGPSGTSPSSRSNTLPRSNTSSGASPPADA
QG0202-C	West Africa	DR of the Congo	Kinshasa	c1	K1	83	EEITTKGASAQSGTSAQSGTSGTSAQSGTSGTSAQSGTSAQSGTSAQSGTSGTSGPSGTSPSSRSNTLPRSNTSSGASPPADA
QG0203-C	West Africa	DR of the Congo	Kinshasa	c1	K1	71	EEITTKGASAQSGTSGTSGTSGTSAQSGTSGTSGTSGTSGPSGPSGTSPSSRSNTLPRSNTSSGASPPADA
QG0204-C	West Africa	DR of the Congo	Kinshasa	c1	K1	80	EEITTKGASAQSGASAQSGTSAQSGTSAQSGTSAQSGTSAQSGTSGTSGTSGPSGTSPSSRSNTLPRSNTSSGASPPADA
QG0207-C	West Africa	DR of the Congo	Kinshasa	c1	K1	71	EEITTKGASAQSGTSGPSGTSGPSGTSGPSGTSGPSGTSGPSGPSGTSPSSRSNTLPRSNTSSGASPPADA
QG0209-C	West Africa	DR of the Congo	Kinshasa	c1	K1	80	EEITTKGASAQSGASAQSGTSAQSGTSAQSGTSAQSGTSAQSGTSGTSGTSGPSGTSPSSRSNTLPRSNTSSGASPPADA
QG0213-C	West Africa	DR of the Congo	Kinshasa	c1	K1	80	EEITTKGASAQSGTSGTSGTSAQSGTSGTSGTSAQSGTSGTSGTSGTSGTSGPSGTSPSSRSNTLPRSNTSSGASPPADA
QG0213-C	West Africa	DR of the Congo	Kinshasa	c2	K1	65	EEITTKGASAQSGTSGTSGTSGTSGTSGTSGPSGPSGPSGTSPSSRSNTLPRSNTSSGASPPADA
QG0215-C	West Africa	DR of the Congo	Kinshasa	c1	K1	68	EEITTKGASAQSGASAQSGTSAQSGTSAQSGTSGTSGPSGPSGTSPSSRSNTLPRSNTSSGASPPADA
QG0217-C	West Africa	DR of the Congo	Kinshasa	c1	K1	74	EEITTKGASAQSGTSGTSGTSGTSGTSGTSGTSGTSGPSGPSGPSGPSGTSPSSRSNTLPRSNTSSGASPPADA
QG0217-C	West Africa	DR of the Congo	Kinshasa	c2	K1	68	EEITTKGASAQSGTSGTSGPSGTSGPSGTSGPSGTSGPSGPSGTSPSSRSNTLPRSNTSSGASPPADA
QG0219-C	West Africa	DR of the Congo	Kinshasa	c1	K1	71	EEITTKGASAQSGTSGTSGTSGTSAQSGTSGTSGTSGTSGPSGPSGTSPSSRSNTLPRSNTSSGASPPADA
QG0225-C	West Africa	DR of the Congo	Kinshasa	c1	K1	59	EEITTKGASAQSGTSAQSGTSGTSGTSGPSGPSGTSPSSRSNTLPRSNTSSGASPPADA
QG0233-C	West Africa	DR of the Congo	Kinshasa	c1	K1	65	EEITTKGASAQSGTSGTSGTSGTSGTSGTSGPSGPSGPSGTSPSSRSNTLPRSNTSSGASPPADA
QG0235-C	West Africa	DR of the Congo	Kinshasa	c1	K1	80	EEITTKGASAQSGTSGTSGTSAQSGTSGTSGTSAQSGPSGTSGPSGTSGPSGPSGTSPSSRSNTLPRSNTSSGASPPADA
QG0235-C	West Africa	DR of the Congo	Kinshasa	c2	K1	59	EEITTKGASAQSGTSGTSGPSGTSGPSGTSGPSGPSPSSRSNTLPRSNTSSGASPPADA
QG0237-C	West Africa	DR of the Congo	Kinshasa	c1	K1	68	EEITTKGASAQSGTSGTSGTSGTSAQSGTSGTSGTSAQSGPSGTSPSSRSNTLPRSNTSSGASPPADA
QG0249-C	West Africa	DR of the Congo	Kinshasa	c1	K1	80	EEITTKGASAQSGTSGTSGTSGTSAQSGTSGTSGTSAQSGTSGTSGTSGPSGPSGTSPSSRSNTLPRSNTSSGASPPADA
QG0250-C	West Africa	DR of the Congo	Kinshasa	c1	K1	80	EEITTKGASAQSGTSGTSGTSGTSAQSGTSGTSGTSAQSGTSGTSGTSGPSGPSGTSPSSRSNTLPRSNTSSGASPPADA
QG0251-C	West Africa	DR of the Congo	Kinshasa	c1	K1	56	EEITTKGASAQSGTSGTSGTSGTSGPSGPSGTSPSSRSNTLPRSNTSSGASPPADA
QG0252-C	West Africa	DR of the Congo	Kinshasa	c1	K1	77	EEITTKGASAQSGTSGTSGTSGTSAQSGTSGTSGTSAQSGTSGTSGPSGPSGTSPSSRSNTLPRSNTSSGASPPADA
QG0253-C	West Africa	DR of the Congo	Kinshasa	c1	K1	68	EEITTKGASAQSGTSGTSGTSGTSGTSGTSGTSGTSGPSGPSGTSPSSRSNTLPRSNTSSGASPPADA
QG0257-C	West Africa	DR of the Congo	Kinshasa	c1	K1	77	EEITTKGASAQSGTSGTSGTSGTSGTSGTSAQSGTSGTSGTSGTSGTSGPSGTSPSSRSNTLPRSNTSSGASPPADA
QG0260-C	West Africa	DR of the Congo	Kinshasa	c1	K1	59	EEITTKGASAQSGTSGPSGTSGPSGTSGPSGPSGTSPSSRSNTLPRSNTSSGASPPADA
QG0261-C	West Africa	DR of the Congo	Kinshasa	c1	K1	80	EEITTKGASAQSGTSGTSGTSAQSGTSGTSAQSGTSGTSGTSGTSGTSGPSGPSGTSPSSRSNTLPRSNTSSGASPPADA
QG0266-C	West Africa	DR of the Congo	Kinshasa	c1	K1	77	EEITTKGASAQSGTSGTSGTSGTSGTSGTSGTSAQSGTSGTSGTSGTSGPSGTSPSSRSNTLPRSNTSSGASPPADA
QG0267-C	West Africa	DR of the Congo	Kinshasa	c1	K1	71	EEITTKGASAQSGASAQSGASAQSGASAQSGASAQSGTSGPSGPSGTSPSSRSNTLPRSNTSSGASPPADA
QG0275-C	West Africa	DR of the Congo	Kinshasa	c1	K1	74	EEITTKGASAQSGTSGTSGTSGTSGTSGTSAQSGTSGTSGTSGTSGPSGTSPSSRSNTLPRSNTSSGASPPADA
QG0279-C	West Africa	DR of the Congo	Kinshasa	c1	K1	71	EEITTKGASAQSGTSGTSGPSGTSGPSGTSGPSGTSGPSGPSGPSGTSPSSRSNTLPRSNTSSGASPPADA
QG0280-C	West Africa	DR of the Congo	Kinshasa	c1	K1	83	EEITTKGASAQSGTSGTSGTSGTSGTSAQSGTSGTSAQSGTSGTSGTSGTSGPSGPSGTSPSSRSNTLPRSNTSSGASPPADA
QG0281-C	West Africa	DR of the Congo	Kinshasa	c1	K1	77	EEITTKGASAQSGTSGTSGTSGTSGTSGTSGTSGTSGTSGPSGPSGPSGPSGTSPSSRSNTLPRSNTSSGASPPADA
QG0290-C	West Africa	DR of the Congo	Kinshasa	c1	K1	59	EEITTKGASAQSGTSGTSGTSGTSGTSGPSGPSGTSPSSRSNTLPRSNTSSGASPPADA
QG0291-C	West Africa	DR of the Congo	Kinshasa	c1	K1	77	EEITTKGASAQSGTSGTSGTSAQSGTSGTSGTSAQSGTSGTSGPSGPSGPSGTSPSSRSNTLPRSNTSSGASPPADA
QG0295-C	West Africa	DR of the Congo	Kinshasa	c1	K1	77	EEITTKGASAQSGTSGTSGTSGTSGTSGTSAQSGTSGTSGTSGTSGTSGPSGTSPSSRSNTLPRSNTSSGASPPADA
QG0296-C	West Africa	DR of the Congo	Kinshasa	c1	K1	59	EEITTKGASAQSGASAQSGTSGPSGTSGPSGPSGTSPSSRSNTLPRSNTSSGASPPADA
QG0300-C	West Africa	DR of the Congo	Kinshasa	c1	K1	80	EEITTKGASAQSGTSGTSGTSGTSGTSAQSGTSAQSGTSGTSGTSGTSGPSGPSGTSPSSRSNTLPRSNTSSGASPPADA
QJ0001-C	West Africa	Nigeria	Ilorin	c1	K1	65	EEITTIGASAQSGASAQSGASAQSGTSGTSGTSGPSGPSGTSPSSRSNTLPRSNTSSGASPPADA
QJ0002-C	West Africa	Nigeria	Ilorin	c1	K1	65	EEITTKGASAQSGTSGTSGTSGTNGTSGPSGPSGPSGPSGTSPSSRSNTLPRSNTSSGASPPADA
QJ0003-C	West Africa	Nigeria	Ilorin	c1	K1	62	EEITTKGASAQSGASAQSGASAQSGASAQSGTSGPSGTSPSSRSNTLPRSNTSSGASPPADA
SenT001-11	West Africa	Senegal	Thies	c1	K1	56	EEITTKGASAQSGASAQSGTSGPSGPSGPSGTSPSSRSNTLPRSNTSSGASPPADA
SenT009-10	West Africa	Senegal	Thies	c1	K1	56	EEITTKGASAQSGASAQSGTSGPSGPSGPSGTSPSSRSNTLPRSNTSSGASPPADA
SenT022-11	West Africa	Senegal	Thies	c1	K1	56	EEITTKGASAQSGASAQSGTSGPSGPSGPSGTSPSSRSNTLPRSNTSSGASPPADA
SenT024-10	West Africa	Senegal	Thies	c1	K1	62	EEITTKGASAQSGASAQSGASAQSGTSGPSGPSGPSGTSPSSRSNTLPRSNTSSGASPPADA
SenT025-10	West Africa	Senegal	Thies	c1	K1	56	EEITTKGASAQSGASAQSGTSGPSGPSGPSGTSPSSRSNTLPRSNTSSGASPPADA
SenT037-09	West Africa	Senegal	Thies	c1	K1	53	EEITTKGASAQSGASAQSGTSGPSGPSGTSPSSRSNTLPRSNTSSGASPPADA
SenT040-11	West Africa	Senegal	Thies	c1	K1	71	EEITTKGASAQSGASAQSGASAQSGASAQSGASAQSGTSGPSGPSGTSPSSRSNTLPRSNTSSGASPPADA
SenT044-11	West Africa	Senegal	Thies	c1	K1	68	EEITTKGASAQSGASAQSGTSAQSGTSAQSGTSGTSGTSGPSGTSPSSRSNTLPRSNTSSGASPPADA
SenT046-10	West Africa	Senegal	Thies	c1	K1	80	EEITTKGASAQSGASAQSGASAQSGASAQSGTSAQSGTSGTSGTSGTSGTSGPSGTSPSSRSNTLPRSNTLSGASPPADA
SenT052-11	West Africa	Senegal	Thies	c1	K1	77	EEITTKGASAQSGTSGTSGTSGTSAQSGTSAQSGTSAQSGTSGTSGPSGPSGTSPSSRSNTLPRSNTSSGASPPADA
SenT053-11	West Africa	Senegal	Thies	c1	K1	56	EEITTKGASAQSGASAQSGTSGPSGPSGPSGTSPSSRSNTLPRSNTSSGASPPADA
SenT058-10	West Africa	Senegal	Thies	c1	K1	71	EEITTKGASAQSGASAQSGASAQSGASAQSGASAQSGTSGPSGPSGTSPSSRSNTLPRSNTSSGASPPADA
SenT064-10	West Africa	Senegal	Thies	c2	K1	77	EEITTKGASAQSGTSGTSGTSGTSAQSGTSAQSGTSAQSGTSGTSGPSGPSGTSPSSRSNTLPRSNTSSGASPPADA
SenT067-09	West Africa	Senegal	Thies	c1	K1	77	EEITTKGASAQSGTSGTSGTSGTSAQSGTSAQSGTSAQSGTSGTSGPSGPSGTSPSSRSNTLPRSNTSSGASPPADA
SenT072-11	West Africa	Senegal	Thies	c1	K1	56	EEITTKGASAQSGASAQSGTSGPSGPSGPSGTSPSSRSNTLPRSNTSSGASPPADA
SenT074-11	West Africa	Senegal	Thies	c1	K1	68	EEITTKGASAQSGASAQSGASAQSGASAQSGASAQSGTSGTSGTSPSSRSNTLPRSNTSSGASPPADA
SenT075-10	West Africa	Senegal	Thies	c1	K1	77	EEITTKGASAQSGTSGTSGTSGTSAQSGTSAQSGTSAQSGTSGTSGPSGPSGTSPSSRSNTLPRSNTSSGASPPADA
SenT077-08	West Africa	Senegal	Thies	c1	K1	53	EEITTKGASAQSGASAQSGTSGPSGPSGTSPSSRSNTLPRSNTSSGASPPADA
SenT078-10	West Africa	Senegal	Thies	c1	K1	77	EEITTKGASAQSGTSGTSGTSGPSGTSGPSGTSGPSGTSGPSGTSGPSGPSGTSPSSRSNTLPRSNTSSGASPPADA
SenT080-10	West Africa	Senegal	Thies	c1	K1	62	EEITTKGASAQSGASAQSGASAQSGTSGPSGPSGPSGTSPSSRSNTLPRSNTSSGASPPADA
SenT084-09	West Africa	Senegal	Thies	c1	K1	77	EEITTKGASAQSGASAQSGTSAQSGTSAQSGTSGTSGTSGTSGTSGPSGPSGTSPSSRSNTLPRSNTSSGASPPADA
SenT087-11	West Africa	Senegal	Thies	c1	K1	77	EEITTKGASAQSGTSGTSGTSGTSAQSGTSAQSGTSAQSGTSGTSGPSGPSGTSPSSRSNTLPRSNTSSGASPPADA
SenT104-07	West Africa	Senegal	Thies	c1	K1	68	EEITTKGASAQSGTSGPSGTSGPSGTSGPSGTSGPSGPSGPSGTSPSSRSNTLPRSNTSSGASPPADA
SenT120-11	West Africa	Senegal	Thies	c1	K1	56	EEITTKGASAQSGASAQSGTSGPSGPSGPSGTSPSSRSNTLPRSNTSSGASPPADA
SenT124-11	West Africa	Senegal	Thies	c1	K1	56	EEITTKGASAQSGASAQSGTSGPSGPSGPSGTSPSSRSNTLPRSNTSSGASPPADA
SenT125-11	West Africa	Senegal	Thies	c1	K1	53	EEITTIGASAQSGASAQSGTSGTSGPSGTSPSSRSNTLPRSNTSSGASPPADA
SenT129-11	West Africa	Senegal	Thies	c1	K1	77	EEITTKGASAQSGTSGTSGTSGPSGTSGPSGTSGPSGTSGPSGTSGPSGPSGTSPSSRSNTLPRSNTSSGASPPADA
SenT135-09	West Africa	Senegal	Thies	c1	K1	68	EEITTKGASAQSGASAQSGTSAQSGTSAQSGTSGTSGPSGPSGTSPSSRSNTLPRSNTSSGASPPADA
SenT136-11	West Africa	Senegal	Thies	c1	K1	56	EEITTKGASAQSGASAQSGTSGPSGPSGPSGTSPSSRSNTLPRSNTSSGASPPADA
SenT138-11	West Africa	Senegal	Thies	c1	K1	77	EEITTKGASAQSGTSGTSGTSGPSGTSGPSGTSGPSGTSGPSGTSGPSGPSGTSPSSRSNTLPRSNTSSGASPPADA
SenT143-09	West Africa	Senegal	Thies	c1	K1	77	EEITTKGASAQSGTSGTSGTSGTSAQSGTSAQSGTSAQSGTSGTSGPSGPSGTSPSSRSNTLPRSNTSSGASPPADA
SenT149-09	West Africa	Senegal	Thies	c1	K1	65	EEITTKGASAQSGASAQSGASAQSGASAQSGTSGPSGPSGTSPSSRSNTLPRSNTSSGASPPADA
SenT180-08	West Africa	Senegal	Thies	c1	K1	77	EEITTKGASAQSGTSGTSGTSGPSGTSGPSGTSGPSGTSGPSGTSGPSGPSGTSPSSRSNTLPRSNTSSGASPPADA
SenT184-09	West Africa	Senegal	Thies	c1	K1	62	EEITTIGASAQSGASAQSGTSGTSGTSGTSGPSGPSGTSPSSRSNTLPRSNTSSGASPPADA
SenT185-10	West Africa	Senegal	Thies	c1	K1	56	EEITTKGASAQSGASAQSGTSGPSGPSGPSGTSPSSRSNTLPRSNTSSGASPPADA
SenT224-08	West Africa	Senegal	Thies	c1	K1	83	EEITTKGASAQSGASAQSGASAQSGTSGTSGTSGPSGPSGPSGPSGPSGPSGPSGPSGTSPSSRSNTLPRSNTSSGASPPADA
SenT227-08	West Africa	Senegal	Thies	c1	K1	71	EEITTKGASAQSGASAQSGTSAQSGTSAQSGTSGTSGPSGTSGPSGTSPSSRSNTLPRSNTSSGASPPADA
SenT235-08	West Africa	Senegal	Thies	c1	K1	68	EEITTKGASAQSGTSGTSGPSGTSGPSGTSGPSGTSGPSGPSGTSPSSRSNTLPRSNTSSGASPPADA
SenT236-08	West Africa	Senegal	Thies	c1	K1	74	EEITTKGASAQSGTSGTSGPSGTSGPSGTSGTSGPSGTSGPSGTSGPSGTSPSSRSNTLPRSNTSSGASPPADA
PA0144-C	West Africa	Guinea	Nzerekore	c1	MAD20	61	NEGTSGTAVTTSTPGSKGSVTSGGSVTSGGSGGSVASGGSGGSVASGGSVASGGSGNSRRT
PA0151-C	West Africa	Guinea	Nzerekore	c1	MAD20	61	NEGTSGTAVTTSTPGSKGSVASGGSVASGGSVASGGSGGSGGSVASGGSVASGGSGNSRRT
PA0160-C	West Africa	Guinea	Nzerekore	c1	MAD20	61	NEGTSGTAVTTSTPGSKGSVASGGSVASGGSVASGGSGGSGGSVASGGSVASGGSGNSRRT
PA0169-C	West Africa	Guinea	Nzerekore	c1	MAD20	49	NEGTSGTAVTTSTPGSGGSVASGGSVASGGSVASGGSVASGGSGNSRRT
PA0185-C	West Africa	Guinea	Nzerekore	c1	MAD20	43	NEGTSGTAVTTSTPGSGGSVASGGSVASGGSVASGGSGNSRRT
PA0190-C	West Africa	Guinea	Nzerekore	c1	MAD20	76	NEGTSGTAVTTSTPGSKGSVTSGGSGGSGGSVASGGSGGSVASGGSGGSGGSVASGGSVASGGSVASGGSGNSRRT
PA0201-C	West Africa	Guinea	Nzerekore	c1	MAD20	67	NEGTSGTAVTTSTPGSKGSVTSGGSGGSVASGGSGGSVASGGSGGSVASGGSGGSVASGGSGNSRRT
PA0210-C	West Africa	Guinea	Nzerekore	c2	MAD20	61	NEGTSGTAVTTSTPGSKGSVASGGSVASGGSVASGGSGGSGGSVASGGSVASGGSGNSRRT
PA0215-C	West Africa	Guinea	Nzerekore	c1	MAD20	61	NEGTSGTAVTTSTPGSKGSVASGGSGGSVASGGSGGSVASGGSVASGGSVASGGSGNSRRT
PA0218-C	West Africa	Guinea	Nzerekore	c1	MAD20	55	NEGTSGTAVTTSTPGSKGSVASGGSGGSGGSVASGGSVASGGSVASGGSGNSRRT
PA0219-C	West Africa	Guinea	Nzerekore	c1	MAD20	61	NEGTSGTAVTTSTPGSKGSVASGGSGGSVASGGSGGSVASGGSVASGGSVASGGSGNSRRT
PA0225-C	West Africa	Guinea	Nzerekore	c1	MAD20	73	NEGTSGTAVTTSTPGSKGSVTSGGSGGSGGSGGSGGSVASGGSGGSVASGGSGGSVASGGSVASGGSGNSRRT
PA0230-C	West Africa	Guinea	Nzerekore	c1	MAD20	61	NEGTSGTAVTTSTPGSKGSVASGGSGGSVASGGSGGSVASGGSVASGGSVASGGSGNSRRT
PA0237-C	West Africa	Guinea	Nzerekore	c1	MAD20	58	NEGTSGTAVTTSTPGSKGSGGSVASGGSGGSVASGGSGGSVASGGSVASGGSGNSRRT
PA0262-C	West Africa	Guinea	Nzerekore	c1	MAD20	64	NEGTSGTAVTTSTPGSGGSVTSGGSGGSGGSVASGGSVASGGSGGSVASGGSVASGGSGNSRRT
PA0269-C	West Africa	Guinea	Nzerekore	c1	MAD20	37	NEGTSGTAVTTSTPGSGGSVASGGSVASGGSGNSRRT
PD0460-C	Asia	Thailand	Mae Sot	c1	MAD20	55	NEGTSGTAVTTSTPGSGGSVTSGGSVTSGGSGGSVASVASVASVASGGSGNSRRT
PD0461-C	Asia	Thailand	Mae Sot	c1	MAD20	61	NEGTSGTAVTTSTPGSKGSVASGGSGGSVASGGSGGSVASGGSVASGGSVASGGSGNSRRT
PD0462-C	Asia	Thailand	Mae Sot	c1	MAD20	58	NEGTSGTAVTTSTPGSKGSGGSVASGGSGGSGGSVASVASGGSVASVASGGSGNSRRT
PD0466-C	Asia	Thailand	Mae Sot	c1	MAD20	52	NEGTSGTAVTTSTPGSGGSVTSGGSGGSVASVASGGSGGSVASGGSGNSRRT
PD0467-C	Asia	Thailand	Mae Sot	c1	MAD20	55	NEGTSGTAVTTSTPGSGGSVTSGGSVTSGGSGGSVASVASVASVASGGSGNSRRT
PD0470-C	Asia	Thailand	Mae Sot	c1	MAD20	58	NEGTSGTAVTTSTPGSKGSVASGGSGGSVASGGSVASGGSVASGGSVASGGSGNSRRT
PD0472-C	Asia	Thailand	Mae Sot	c1	MAD20	55	NEGTSGTAVTTSTPGSGGSVTSGGSVTSGGSGGSVASVASVASVASGGSGNSRRT
PD0473-C	Asia	Thailand	Mae Sot	c1	MAD20	55	NEGTSGTAVTTSTPGSGGSVTSGGSVTSGGSGGSVASVASVASVASGGSGNSRRT
PD0474-C	Asia	Thailand	Mae Sot	c1	MAD20	58	NEGTSGTAVTTSTPGSKGSVASGGSGGSVASGGSVASGGSVASGGSVASGGSGNSRRT
PD0475-C	Asia	Thailand	Mae Sot	c1	MAD20	55	NEGTSGTAVTTSTPGSGGSVTSGGSVTSGGSGGSVASVASVASVASGGSGNSRRT
PD0476-C	Asia	Thailand	Mae Sot	c1	MAD20	58	NEGTSGTAVTTSTPGSKGSVASGGSGGSVASGGSVASGGSVASGGSVASGGSGNSRRT
PD0477-C	Asia	Thailand	Mae Sot	c1	MAD20	55	NEGTSGTAVTTSTPGSGGSVTSGGSVTSGGSGGSVASVASVASVASGGSGNSRRT
PD0480-C	Asia	Thailand	Mae Sot	c1	MAD20	46	NEGTSGTAVTTSTPGSGGSVTSGGSGGSVASVASVASGGSGNSRRT
PD0481-C	Asia	Thailand	Mae Sot	c1	MAD20	55	NEGTSGTAVTTSTPGSGGSVTSGGSVTSGGSGGSVASVASVASVASGGSGNSRRT
PD0482-C	Asia	Thailand	Mae Sot	c2	MAD20	58	NEGTSGTAVTTSTPGSKGSVASGGSGGSVASGGSVASGGSVASGGSVASGGSGNSRRT
PD0484-C	Asia	Thailand	Mae Sot	c2	MAD20	58	NEGTSGTAVTTSTPGSKGSVASGGSGGSVASGGSVASGGSVASGGSVASGGSGNSRRT
PD0485-C	Asia	Thailand	Mae Sot	c2	MAD20	58	NEGTSGTAVTTSTPGSKGSVASGGSGGSVASGGSVASGGSVASGGSVASGGSGNSRRT
PD0487-C	Asia	Thailand	Mae Sot	c1	MAD20	55	NEGTSGTAVTTSTPGSGGSVTSGGSVTSGGSGGSVASVASVASVASGGSGNSRRT
PD0490-C	Asia	Thailand	Mae Sot	c1	MAD20	55	NEGTSGTAVTTSTPGSGGSVTSGGSVTSGGSGGSVASVASVASVASGGSGNSRRT
PD0492-C	Asia	Thailand	Mae Sot	c1	MAD20	58	NEGTSGTAVTTSTPGSKGSVASGGSGGSVASGGSVASGGSVASGGSVASGGSGNSRRT
PD0495-C	Asia	Thailand	Mae Sot	c1	MAD20	58	NEGTSGTAVTTSTPGSKGSVASGGSGGSVASGGSVASGGSVASGGSVASGGSGNSRRT
PD0496-C	Asia	Thailand	Mae Sot	c1	MAD20	55	NEGTSGTAVTTSTPGSGGSVTSGGSVTSGGSGGSVASVASVASVASGGSGNSRRT
PD0497-C	Asia	Thailand	Mae Sot	c1	MAD20	58	NEGTSGTAVTTSTPGSKGSGGSVASGGSGGSGGSVASVASGGSVASVASGGSGNSRRT
PD0499-C	Asia	Thailand	Sisakhet	c2	MAD20	37	NEGTSGTAVTTSTPGSKGSVASSGSVASGGSGNSRRT
PD0500-C	Asia	Thailand	Sisakhet	c1	MAD20	55	NEGTSGTAVTTSTPGSGGSVTSGGSVTSGGSGGSVASVASVASVASGGSGNSRRT
PD0501-C	Asia	Thailand	Sisakhet	c1	MAD20	55	NEGTSGTAVTTSTPGSGGSVTSGGSVTSGGSGGSVASVASVASVASGGSGNSRRT
PD0503-C	Asia	Thailand	Ranong	c1	MAD20	55	NEGTSGTAVTTSTPGSGGSVTSGGSVTSGGSGGSVASVASVASVASGGSGNSRRT
PD0507-C	Asia	Thailand	Ranong	c1	MAD20	55	NEGTSGTAVTTSTPGSGGSVTSGGSVTSGGSGGSVASVASVASVASGGSGNSRRT
PD0513-C	Asia	Thailand	Mae Sot	c1	MAD20	58	NEGTSGTAVTTSTPGSVASGGSVASGGSGGSVASGGSGGSVASGGSVASGGSGNSRRT
PD0518-C	Asia	Thailand	Mae Sot	c1	MAD20	58	NEGTSGTAVTTSTPGSKGSVASGGSGGSVASGGSVASGGSVASGGSVASGGSGNSRRT
PD0519-C	Asia	Thailand	Mae Sot	c1	MAD20	58	NEGTSGTAVTTSTPGSKGSVASGGSGGSVASGGSVASGGSVASGGSVASGGSGNSRRT
PD0520-C	Asia	Thailand	Mae Sot	c1	MAD20	55	NEGTSGTAVTTSTPGSGGSVTSGGSVTSGGSGGSVASVASVASVASGGSGNSRRT
PD0521-C	Asia	Thailand	Mae Sot	c1	MAD20	58	NEGTSGTAVTTSTPGSKGSGGSVASGGSGGSGGSVASVASGGSVASVASGGSGNSRRT
PD0522-C	Asia	Thailand	Mae Sot	c1	MAD20	46	NEGTSGTAVTTSTPGSGGSVTSGGSGGSVASVASVASGGSGNSRRT
PD0523-C	Asia	Thailand	Mae Sot	c1	MAD20	58	NEGTSGTAVTTSTPGSKGSGGSVASGGSGGSGGSVASVASGGSVASVASGGSGNSRRT
PD0525-C	Asia	Thailand	Mae Sot	c1	MAD20	55	NEGTSGTAVTTSTPGSGGSVTSGGSVTSGGSGGSVASVASVASVASGGSGNSRRT
PD0526-C	Asia	Thailand	Mae Sot	c1	MAD20	58	NEGTSGTAVTTSTPGSKGSVASGGSGGSVASGGSVASGGSVASGGSVASGGSGNSRRT
PD0527-C	Asia	Thailand	Mae Sot	c1	MAD20	55	NEGTSGTAVTTSTPGSGGSVTSGGSVTSGGSGGSVASVASVASVASGGSGNSRRT
PD0528-C	Asia	Thailand	Mae Sot	c1	MAD20	46	NEGTSGTAVTTSTPGSGGSVTSGGSGGSVASVASVASGGSGNSRRT
PD0530-C	Asia	Thailand	Mae Sot	c1	MAD20	55	NEGTSGTAVTTSTPGSGGSVTSGGSVTSGGSGGSVASVASVASVASGGSGNSRRT
PD0531-C	Asia	Thailand	Mae Sot	c1	MAD20	58	NEGTSGTAVTTSTPGSKGSVASGGSGGSVASGGSVASGGSVASGGSVASGGSGNSRRT
PD0533-C	Asia	Thailand	Mae Sot	c1	MAD20	55	NEGTSGTAVTTSTPGSGGSVTSGGSVTSGGSGGSVASVASVASVASGGSGNSRRT
PD0534-C	Asia	Thailand	Mae Sot	c1	MAD20	55	NEGTSGTAVTTSTPGSGGSVTSGGSVTSGGSGGSVASVASVASVASGGSGNSRRT
PD0535-C	Asia	Thailand	Mae Sot	c1	MAD20	55	NEGTSGTAVTTSTPGSGGSVTSGGSVTSGGSGGSVASVASVASVASGGSGNSRRT
PD0537-C	Asia	Thailand	Mae Sot	c2	MAD20	55	NEGTSGTAVTTSTPGSGGSVTSGGSVTSGGSGGSVASVASVASVASGGSGNSRRT
PD0539-C	Asia	Thailand	Mae Sot	c1	MAD20	58	NEGTSGTAVTTSTPGSKGSVASGGSGGSVASGGSVASGGSVASGGSVASGGSGNSRRT
PD0541-C	Asia	Thailand	Mae Sot	c1	MAD20	61	NEGTSGTAVTTSTPGSKGSVASGGSGGSVASGGSGGSVASGGSVASGGSVASGGSGNSRRT
PD0543-C	Asia	Thailand	Mae Sot	c1	MAD20	58	NEGTSGTAVTTSTPGSKGSVASGGSGGSVASGGSVASGGSVASGGSVASGGSGNSRRT
PD0546-C	Asia	Thailand	Mae Sot	c1	MAD20	55	NEGTSGTAVTTSTPGSGGSVTSGGSVTSGGSGGSVASVASVASVASGGSGNSRRT
PD0547-C	Asia	Thailand	Mae Sot	c1	MAD20	55	NEGTSGTAVTTSTPGSGGSVTSGGSVTSGGSGGSVASVASVASVASGGSGNSRRT
PD0548-C	Asia	Thailand	Mae Sot	c1	MAD20	58	NEGTSGTAVTTSTPGSVASGGSVASGGSGGSVASGGSGGSVASGGSVASGGSGNSRRT
PD0549-C	Asia	Thailand	Mae Sot	c1	MAD20	55	NEGTSGTAVTTSTPGSGGSVTSGGSVTSGGSGGSVASVASVASVASGGSGNSRRT
PD0550-C	Asia	Thailand	Mae Sot	c1	MAD20	55	NEGTSGTAVTTSTPGSGGSVTSGGSVTSGGSGGSVASVASVASVASGGSGNSRRT
PD0553-C	Asia	Thailand	Mae Sot	c1	MAD20	58	NEGTSGTAVTTSTPGSKGSGGSVASGGSGGSGGSVASVASGGSVASVASGGSGNSRRT
PD0554-C	Asia	Thailand	Mae Sot	c1	MAD20	64	NEGTSGTAVTTSTPGSKGSVTSGGSGGSVASGGSGGSVASGGSGGSVASGGSVASGGSGNSRRT
PD0555-C	Asia	Thailand	Mae Sot	c1	MAD20	55	NEGTSGTAVTTSTPGSGGSVTSGGSVTSGGSGGSVASVASVASVASGGSGNSRRT
PD0558-C	Asia	Thailand	Mae Sot	c1	MAD20	58	NEGTSGTAVTTSTPGSKGSVASGGSGGSVASGGSVASGGSVASGGSVASGGSGNSRRT
PD0559-C	Asia	Thailand	Mae Sot	c1	MAD20	55	NEGTSGTAVTTSTPGSGGSVTSGGSVTSGGSGGSVASVASVASVASGGSGNSRRT
PD0564-C	Asia	Thailand	Mae Sot	c1	MAD20	58	NEGTSGTAVTTSTPGSKGSVASGGSGGSVASGGSVASGGSVASGGSVASGGSGNSRRT
PD0567-C	Asia	Thailand	Mae Sot	c1	MAD20	58	NEGTSGTAVTTSTPGSKGSGGSVASGGSGGSGGSVASVASGGSVASVASGGSGNSRRT
PD0569-C	Asia	Thailand	Mae Sot	c1	MAD20	55	NEGTSGTAVTTSTPGSGGSVTSGGSVTSGGSGGSVASVASVASVASGGSGNSRRT
PD0570-C	Asia	Thailand	Mae Sot	c1	MAD20	55	NEGTSGTAVTTSTPGSGGSVTSGGSVTSGGSGGSVASVASVASVASGGSGNSRRT
PD0573-C	Asia	Thailand	Mae Sot	c1	MAD20	55	NEGTSGTAVTTSTPGSGGSVTSGGSVTSGGSGGSVASVASVASVASGGSGNSRRT
PD0574-C	Asia	Thailand	Mae Sot	c1	MAD20	58	NEGTSGTAVTTSTPGSGGSVTSGGSVTSGGSVTSVASVASVASVASVASGGSGNSRRT
PD0577-C	Asia	Thailand	Sisakhet	c1	MAD20	58	NEGTSGTAVTTSTPGSKGSVASGGSGGSVASGGSVASGGSVASGGSVASGGSGNSRRT
PD0582-C	Asia	Thailand	Ranong	c1	MAD20	52	NEGTSGTAVTTSTPGSGGSVTSGGSGGSVASVASGGSGGSVASGGSGNSRRT
PD0583-C	Asia	Thailand	Ranong	c1	MAD20	61	NEGTSGTAVTTSTPGSKGSVTSGGSGGSGGSVASGGSVASGGSGGSVASVASGGSGNSRRT
PD0584-C	Asia	Thailand	Ranong	c1	MAD20	61	NEGTSGTAVTTSTPGSKGSVTSGGSGGSGGSVASGGSVASGGSGGSVASVASGGSGNSRRT
PD0585-C	Asia	Thailand	Ranong	c1	MAD20	58	NEGTSGTAVTTSTPGSKGSGGSVASGGSGGSGGSVASVASGGSVASVASGGSGNSRRT
PD0586-C	Asia	Thailand	Ranong	c1	MAD20	52	NEGTSGTAVTTSTPGSGGSVTSGGSGGSVASVASGGSGGSVASGGSGNSRRT
PD0587-C	Asia	Thailand	Ranong	c1	MAD20	61	NEGTSGTAVTTSTPGSKGSVTSGGSGGSGGSVASGGSVASGGSGGSVASVASGGSGNSRRT
PD0589-C	Asia	Thailand	Ranong	c1	MAD20	55	NEGTSGTAVTTSTPGSGGSVTSGGSVTSGGSGGSVASVASVASVASGGSGNSRRT
PD0592-C	Asia	Thailand	Ranong	c2	MAD20	58	NEGTSGTAVTTSTPGSKGSGGSVASGGSGGSGGSVASVASGGSVASVASGGSGNSRRT
PD0629-C	Asia	Thailand	Mae Sot	c1	MAD20	55	NEGTSGTAVTTSTPGSGGSVTSGGSVTSGGSGGSVASVASVASVASGGSGNSRRT
PD0635-C	Asia	Thailand	Mae Sot	c1	MAD20	55	NEGTSGTAVTTSTPGSGGSVTSGGSVTSGGSGGSVASVASVASVASGGSGNSRRT
PD0636-C	Asia	Thailand	Mae Sot	c1	MAD20	55	NEGTSGTAVTTSTPGSGGSVTSGGSVTSGGSGGSVASVASVASVASGGSGNSRRT
PD0637-C	Asia	Thailand	Mae Sot	c1	MAD20	52	NEGTSGTAVTTSTPGSGGSVTSGGSGGSVASVASGGSGGSVASGGSGNSRRT
PD0651-C	Asia	Thailand	Sisakhet	c1	MAD20	55	NEGTSGTAVTTSTPGSGGSVTSGGSVTSGGSGGSVASVASVASVASGGSGNSRRT
PD0667-C	Asia	Thailand	Sisakhet	c1	MAD20	58	NEGTSGTAVTTSTPGSKGSVASGGSGGSVASGGSVASGGSVASGGSVASGGSGNSRRT
PF0053-C	West Africa	Ghana	Kassena	c1	MAD20	73	NEGTSGTAVTTSTPGSKGSVTSGGSGGSGGSVASGGSGGSVASGGSGGSVASGGSVASGGSVASGGSGNSRRT
PF0075-C	West Africa	Ghana	Kassena	c2	MAD20	64	NEGTSGTAVTTSTPGSGGSVTSGGSGGSGGSVASGGSVASGGSGGSVASGGSVASGGSGNSRRT
PF0155-C	West Africa	Ghana	Kassena	c1	MAD20	67	NEGTSGTAVTTSTPGSKGSVASGGSVASGGSVASGGSGGSVASGGSGGSVASGGSVASGGSGNSRRT
PF0159-C	West Africa	Ghana	Kassena	c1	MAD20	61	NEGTSGTAVTTSTPGSKGSVASGGSVASGGSGGSVASGGSGGSVASGGSVASGGSGNSRRT
PF0160-C	West Africa	Ghana	Kassena	c1	MAD20	73	NEGTSGTAVTTSTPGSKGSVASGGSVASGGSVASGGSGGSGGSVASGGSVASGGSVASGGSVASGGSGNSRRT
PF0361-C	West Africa	Ghana	Kassena	c2	MAD20	64	NEGTSGTAVTTSTPGSGGSVTSGGSGGSGGSVASGGSVASGGSGGSVASGGSVASGGSGNSRRT
PF0397-C	West Africa	Ghana	Kassena	c1	MAD20	67	NEGTSGTAVTTSTPGSGGSVTSGGSVTSGGSGGSVASGGSVASGGSGGSVASGGSVASGGSGNSRRT
PF0408-C	West Africa	Ghana	Kassena	c1	MAD20	61	NEGTSGTAVTTSTPGSKGSVASGGSGGSVASGGSGGSVASGGSVASGGSVASGGSGNSRRT
PF0415-C	West Africa	Ghana	Kassena	c2	MAD20	67	NEGTSGTAVTTSTPGSKGSVTSGGSGGSVASGGSGGSVASGGSVASGGSVASGGSVASGGSGNSRRT
PF0450-C	West Africa	Ghana	Kassena	c1	MAD20	67	NEGTSGTAVTTSTPGSKGSVTSGGSGGSGGSVASGGSGGSVASGGSGGSVASGGSVASGGSGNSRRT
PF0454-C	West Africa	Ghana	Kassena	c1	MAD20	52	NEGTSGTAVTTSTPGSKGSVASGGSGGSVASGGSVASGGSVASGGSGNSRRT
PF0456-C	West Africa	Ghana	Kassena	c1	MAD20	49	NEGTSGTAVTTSTPGSGGSVASGGSVASGGSVASGGSVASGGSGNSRRT
PF0471-C	West Africa	Ghana	Kassena	c1	MAD20	67	NEGTSGTAVTTSTPGSKGSGGSVASGGSGGSVASGGSGGSVASGGSGGSVASGGSVASGGSGNSRRT
PF0476-C	West Africa	Ghana	Kassena	c1	MAD20	64	NEGTSGTAVTTSTPGSGGSVTSGGSGGSGGSVASGGSVASGGSGGSVASGGSVASGGSGNSRRT
PF0488-C	West Africa	Ghana	Kassena	c1	MAD20	67	NEGTSGTAVTTSTPGSKGSVTSGGSGGSGGSVASGGSGGSVASGGSGGSVASGGSVASGGSGNSRRT
PF0494-C	West Africa	Ghana	Kassena	c1	MAD20	55	NEGTSGTAVTTSTPGSKGSVASGGSGGSVASGGSGGSVASGGSVASGGSGNSRRT
PF0502-C	West Africa	Ghana	Kassena	c1	MAD20	73	NEGTSGTAVTTSTPGSKGSGGSVASGGSGGSVASGGSGGSVASGGSGGSVASGGSVASGGSVASGGSGNSRRT
PF0510-C	West Africa	Ghana	Kassena	c1	MAD20	70	NEGTSGTAVTTSTPGSKGSVTSGGSGGSGGSGGSVASGGSGGSVASGGSGGSVASGGSVASGGSGNSRRT
PF0511-C	West Africa	Ghana	Kassena	c2	MAD20	61	NEGTSGTAVTTSTPGSKGSVTSGGSGGSVASGGSGGSVASGGSVASGGSVASGGSGNSRRT
PF0512-C	West Africa	Ghana	Kassena	c1	MAD20	67	NEGTSGTAVTTSTPGSKGSVASGGSVASGGSGGSVASGGSGGSGGSVASGGSGGSVASGGSGNSRRT
PF0519-C	West Africa	Ghana	Kassena	c1	MAD20	67	NEGTSGTAVTTSTPGSKGSVASGGSVASGGSVASGGSVASGGSGGSVASGGSGGSVASGGSGNSRRT
PF0554-C	West Africa	Ghana	Kintampo	c1	MAD20	58	NEGTSGTAVTTSTPGSKGSVTSGGSGGSVASGGSGGSVASGGSGGSVASGGSGNSRRT
PF0560-Cx	West Africa	Ghana	Kintampo	c1	MAD20	70	NEGTSGTAVTTSTPGSKGSVTSGGSGGSGGSGGSVASGGSGGSVASGGSGGSVASGGSVASGGSGNSRRT
PF0562-C	West Africa	Ghana	Kintampo	c1	MAD20	67	NEGTSGTAVTTSTPGSKGSGGSVASGGSGGSVASGGSGGSVASGGSGGSVASGGSVASGGSGNSRRT
PF0578-Cx	West Africa	Ghana	Kintampo	c1	MAD20	64	NEGTSGTAVTTSTPGSKGSVTSGGSGGSVASGGSGGSVASGGSGGSVASGGSVASGGSGNSRRT
PF0579-C	West Africa	Ghana	Kintampo	c2	MAD20	70	NEGTSGTAVTTSTPGSKGSGGSVASGGSGGSVASGGSGGSVASVASGGSGGSVASGGSVASGGSGNSRRT
PF0597-C	West Africa	Ghana	Kintampo	c1	MAD20	67	NEGTSGTAVTTSTPGSKGSVTSGGSGGSGGSVASGGSGGSVASGGSGGSVASGGSVASGGSGNSRRT
PF0606-C	West Africa	Ghana	Kintampo	c1	MAD20	67	NEGTSGTAVTTSTPGSKGSVASGGSVASGGSGGSGGSVASGGSVASGGSVASGGSVASGGSGNSRRT
PF0609-C	West Africa	Ghana	Kintampo	c1	MAD20	67	NEGTSGTAVTTSTPGSGGSVTSGGSVTSGGSGGSVASGGSVASGGSGGSVASGGSVASGGSGNSRRT
PF0610-C	West Africa	Ghana	Kintampo	c1	MAD20	67	NEGTSGTAVTTSTPGSKGSVASGGSVASGGSVASGGSVASGGSVASGGSVASGGSVASGGSGNSRRT
PF0612-C	West Africa	Ghana	Kintampo	c1	MAD20	61	NEGTSGTAVTTSTPGSKGSVASGGSVASGGSGGSVASGGSGGSVASGGSVASGGSGNSRRT
PF0619-C	West Africa	Ghana	Kintampo	c2	MAD20	67	NEGTSGTAVTTSTPGSGGSVTSGGSVTSGGSGGSVASGGSVASGGSGGSVASGGSVASGGSGNSRRT
PF0655-C	West Africa	Ghana	Kintampo	c1	MAD20	76	NEGTSGTAVTTSTPGSKGSGGSGGSGGSVASGGSGGSVASGGSGGSVASGGSVASGGSVASGGSVASGGSGNSRRT
PF0670-C	West Africa	Ghana	Kassena	c1	MAD20	49	NEGTSGTAVTTSTPGSKGSVASGGSGGSVASGGSGGSVASGGSGNSRRT
PF0678-C	West Africa	Ghana	Kassena	c1	MAD20	73	NEGTSGTAVTTSTPGSKGSVASGGSVASGGSVASGGSVASGGSGGSVASGGSGGSVASGGSVASGGSGNSRRT
PF0686-C	West Africa	Ghana	Kassena	c1	MAD20	67	NEGTSGTAVTTSTPGSKGSVASGGSVASGGSGGSGGSVASGGSVASGGSVASGGSVASGGSGNSRRT
PF0690-C	West Africa	Ghana	Kassena	c2	MAD20	79	NEGTSGTAVTTSTPGSKGSVASGGSVASGGSVASGGSVASGGSVASGGSGGSVASGGSGGSVASGGSVASGGSGNSRRT
PF0699-C	West Africa	Ghana	Kassena	c2	MAD20	67	NEGTSGTAVTTSTPGSKGSVTSGGSGGSVASGGSGGSVASGGSVASGGSVASGGSVASGGSGNSRRT
PF0707-C	West Africa	Ghana	Kassena	c1	MAD20	52	NEGTSGTAVTTSTPGSKGSVASGGSVASGGSGGSGGSGGSVASGGSGNSRRT
PF0711-C	West Africa	Ghana	Kassena	c2	MAD20	64	NEGTSGTAVTTSTPGSKGSVTSGGSGGSVASGGSGGSVASGGSGGSVASGGSVASGGSGNSRRT
PF0727-C	West Africa	Ghana	Kassena	c2	MAD20	67	NEGTSGTAVTTSTPGSKGSVTSGGSGGSVASGGSGGSVASGGSGGSVASGGSGGSVASGGSGNSRRT
PF0731-C	West Africa	Ghana	Kassena	c2	MAD20	73	NEGTSGTAVTTSTPGSKGSVASGGSVASGGSVASGGSGGSVASGGSGGSVASGGSVASGGSVASGGSGNSRRT
PF0734-C	West Africa	Ghana	Kassena	c2	MAD20	64	NEGTSGTAVTTSTPGSKGSGGSVASGGSGGSVASGGSGGSVASGGSVASGGSVASGGSGNSRRT
PF0739-C	West Africa	Ghana	Kassena	c1	MAD20	61	NEGTSGTAVTTSTPGSGGSVTSGGSGGSVASGGSVASGGSGGSVASGGSVASGGSGNSRRT
PF0741-C	West Africa	Ghana	Kassena	c1	MAD20	61	NEGTSGTAVTTSTPGSKGSVTSGGSGGSVASGGSVASGGSGGSVASGGSVASGGSGNSRRT
PF0744-C	West Africa	Ghana	Kassena	c2	MAD20	61	NEGTSGTAVTTSTPGSKGSVTSGGSGGSVASGGSVASGGSGGSVASGGSVASGGSGNSRRT
PF0747-C	West Africa	Ghana	Kassena	c1	MAD20	67	NEGTSGTAVTTSTPGSKGSGGSVASGGSGGSVASGGSGGSVASGGSGGSVASGGSVASGGSGNSRRT
PF0750-C	West Africa	Ghana	Kassena	c1	MAD20	64	NEGTSGTAVTTSTPGSGGSVTSGGSGGSGGSVASGGSVASGGSGGSVASGGSVASGGSGNSRRT
PF0753-C	West Africa	Ghana	Kassena	c1	MAD20	64	NEGTSGTAVTTSTPGSGGSVTSGGSGGSGGSVASGGSVASGGSGGSVASGGSVASGGSGNSRRT
PF0775-C	West Africa	Ghana	Kassena	c1	MAD20	70	NEGTSGTAVTTSTPGSKGSVTSGGSGGSGGSGGSVASGGSGGSVASGGSGGSVASGGSVASGGSGNSRRT
PF0800-C	West Africa	Ghana	Kassena	c1	MAD20	64	NEGTSGTAVTTSTPGSGGSVTSGGSGGSGGSVASGGSVASGGSGGSVASGGSVASGGSGNSRRT
PF0802-C	West Africa	Ghana	Kassena	c1	MAD20	67	NEGTSGTAVTTSTPGSKGSGGSGGSGGSGGSVASDGSGGSVASGGSGGSVASGGSVASGGSGNSRRT
PF0804-C	West Africa	Ghana	Kassena	c1	MAD20	70	NEGTSGTAVTTSTPGSKGSVTSGGSGGSGGSGGSVASGGSGGSVASGGSGGSVASGGSVASGGSGNSRRT
PF0806-C	West Africa	Ghana	Kassena	c1	MAD20	64	NEGTSGTAVTTSTPGSGGSVTSGGSGGSGGSVASGGSVASGGSGGSVASGGSVASGGSGNSRRT
PF0811-C	West Africa	Ghana	Kassena	c1	MAD20	70	NEGTSGTAVTTSTPGSKGSVTSVTSGGSGGSVASGGSGGSVASGGSVASGGSVASDGSVASGGSGNSRRT
PF0815-C	West Africa	Ghana	Kassena	c2	MAD20	73	NEGTSGTAVTTSTPGSKGSVTSGGSGGSGGSVASGGSGGSVASGGSGGSVASGGSVASGGSVASGGSGNSRRT
PF0819-C	West Africa	Ghana	Kassena	c2	MAD20	70	NEGTSGTAVTTSTPGSGGSVTSGGSGGSGGSVASGGSVASGGSGGSVASGGSVASGGSVASGGSGNSRRT
PF0821-C	West Africa	Ghana	Kassena	c1	MAD20	61	NEGTSGTAVTTSTPGSKGSVASGGSVASGGSGGSVASGGSGGSVASGGSVASGGSGNSRRT
PH0494-CW	Asia	Cambodia	Pursat	c1	MAD20	52	NEGTSGTAVTTSTPGSGGSVTSGGSGGSVASVASGGSGGSVASGGSGNSRRT
PH0495-CW	Asia	Cambodia	Pursat	c1	MAD20	58	NEGTSGTAVTTSTPGSKGSVASGGSGGSVASGGSVASGGSVASGGSVASGGSGNSRRT
PH0497-CW	Asia	Cambodia	Pursat	c1	MAD20	52	NEGTSGTAVTTSTPGSGGSVTSGGSVTSGGSGGSVASVASVASGGSGNSRRT
PH0500-CW	Asia	Cambodia	Pursat	c1	MAD20	58	NEGTSGTAVTTSTPGSKGSVTSGGSGGSVASGGSGGSVASGGSGGSVASGGSGNSRRT
PH0501-CW	Asia	Cambodia	Pursat	c1	MAD20	46	NEGTSGTAVTTSTPGSSGSVTSGGSGGSVASVASGGSGGSGNSRRT
PH0502-C	Asia	Cambodia	Ratanakiri	c1	MAD20	58	NEGTSGTAVTTSTPGSKGSVTSGGSGGSVASGGSGGSVASGGSGGSVASGGSGNSRRT
PH0506-C	Asia	Cambodia	Ratanakiri	c1	MAD20	64	NEGTSGTAVTTSTPGSGGSVTSGGSGGSVASGGSGGSVASGGSGGSVASGGSVASGGSGNSRRT
PH0513-C	Asia	Cambodia	Preah Vihear	c1	MAD20	58	NEGTSGTAVTTSTPGSKGSVASGGSGGSVASGGSVASGGSVASGGSVASGGSGNSRRT
PH0516-C	Asia	Cambodia	Preah Vihear	c1	MAD20	52	NEGTSGTAVTTSTPGSGGSVTSGGSVTSGGSGGSVASVASVASGGSGNSRRT
PH0518-C	Asia	Cambodia	Preah Vihear	c1	MAD20	52	NEGTSGTAVTTSTPGSGGSVTSGGSGGSVASVASGGSGGSVASGGSGNSRRT
PH0519-C	Asia	Cambodia	Preah Vihear	c1	MAD20	55	NEGTSGTAVTTSTPGSGGSVTSGGSVTSGGSGGSVASVASVASVASGGSGNSRRT
PH0520-C	Asia	Cambodia	Preah Vihear	c1	MAD20	55	NEGTSGTAVTTSTPGSGGSVTSGGSVTSGGSGGSVASVASVASVASGGSGNSRRT
PH0521-C	Asia	Cambodia	Preah Vihear	c1	MAD20	55	NEGTSGTAVTTSTPGSGGSVTSGGSVTSGGSGGSVASVASVASVASGGSGNSRRT
PH0523-C	Asia	Cambodia	Preah Vihear	c1	MAD20	58	NEGTSGTAVTTSTPGSKGSVASGGSGGSVASGGSVASGGSVASGGSVASGGSGNSRRT
PH0524-C	Asia	Cambodia	Preah Vihear	c1	MAD20	52	NEGTSGTAVTTSTPGSKGSVTSGGSGGSVASGGSGGSVASGGSGGSGNSRRT
PH0527-C	Asia	Cambodia	Pursat	c1	MAD20	46	NEGTSGTAVTTSTPGSSGSVTSGGSGGSVASVASGGSGGSGNSRRT
PH0531-C	Asia	Cambodia	Pursat	c1	MAD20	52	NEGTSGTAVTTSTPGSGGSVTSGGSGGSVASVASGGSGGSVASGGSGNSRRT
PH0541-C	Asia	Cambodia	Pursat	c1	MAD20	46	NEGTSGTAVTTSTPGSSGSVTSGGSGGSVASVASGGSGGSGNSRRT
PH0542-C	Asia	Cambodia	Pursat	c1	MAD20	46	NEGTSGTAVTTSTPGSSGSVTSGGSGGSVASVASGGSGGSGNSRRT
PH0545-C	Asia	Cambodia	Pursat	c1	MAD20	55	NEGTSGTAVTTSTPGSGGSVTSGGSVTSGGSGGSVASVASVASVASGGSGNSRRT
PH0547-C	Asia	Cambodia	Pursat	c1	MAD20	46	NEGTSGTAVTTSTPGSSGSVTSGGSGGSVASVASGGSGGSGNSRRT
PH0548-C	Asia	Cambodia	Pursat	c1	MAD20	46	NEGTSGTAVTTSTPGSGGSGGSVASVASGGSGGSVASGGSGNSRRT
PH0551-C	Asia	Cambodia	Pursat	c1	MAD20	46	NEGTSGTAVTTSTPGSSGSVTSGGSGGSVASVASGGSGGSGNSRRT
PH0552-C	Asia	Cambodia	Pursat	c1	MAD20	46	NEGTSGTAVTTSTPGSSGSVTSGGSGGSVASVASGGSGGSGNSRRT
PH0555-C	Asia	Cambodia	Pursat	c1	MAD20	55	NEGTSGTAVTTSTPGSGGSVTSGGSVTSGGSGGSVASVASVASVASGGSGNSRRT
PH0556-C	Asia	Cambodia	Pursat	c1	MAD20	46	NEGTSGTAVTTSTPGSSGSVTSGGSGGSVASVASGGSGGSGNSRRT
PH0557-C	Asia	Cambodia	Pursat	c1	MAD20	55	NEGTSGTAVTTSTPGSGGSVTSGGSVTSGGSGGSVASVASVASVASGGSGNSRRT
PH0558-C	Asia	Cambodia	Pursat	c1	MAD20	46	NEGTSGTAVTTSTPGSGGSGGSVASVASGGSGGSVASGGSGNSRRT
PH0560-C	Asia	Cambodia	Pursat	c1	MAD20	46	NEGTSGTAVTTSTPGSSGSVTSGGSGGSVASVASGGSGGSGNSRRT
PH0561-C	Asia	Cambodia	Pursat	c1	MAD20	46	NEGTSGTAVTTSTPGSGGSGGSVASVASGGSGGSVASGGSGNSRRT
PH0562-C	Asia	Cambodia	Pursat	c1	MAD20	46	NEGTSGTAVTTSTPGSSGSVTSGGSGGSVASVASGGSGGSGNSRRT
PH0563-C	Asia	Cambodia	Pursat	c1	MAD20	46	NEGTSGTAVTTSTPGSSGSVTSGGSGGSVASVASGGSGGSGNSRRT
PH0564-C	Asia	Cambodia	Pursat	c1	MAD20	46	NEGTSGTAVTTSTPGSSGSVTSGGSGGSVASVASGGSGGSGNSRRT
PH0565-C	Asia	Cambodia	Pursat	c1	MAD20	55	NEGTSGTAVTTSTPGSGGSVTSGGSVTSGGSGGSVASVASVASVASGGSGNSRRT
PH0566-C	Asia	Cambodia	Pursat	c1	MAD20	46	NEGTSGTAVTTSTPGSSGSVTSGGSGGSVASVASGGSGGSGNSRRT
PH0568-C	Asia	Cambodia	Pursat	c1	MAD20	58	NEGTSGTAVTTSTPGSKGSVASGGSGGSVASGGSVASGGSVASGGSVASGGSGNSRRT
PH0570-C	Asia	Cambodia	Pursat	c1	MAD20	55	NEGTSGTAVTTSTPGSGGSVTSGGSVTSGGSGGSVASVASVASVASGGSGNSRRT
PH0571-C	Asia	Cambodia	Pursat	c1	MAD20	46	NEGTSGTAVTTSTPGSSGSVTSGGSGGSVASVASGGSGGSGNSRRT
PH0572-C	Asia	Cambodia	Pursat	c1	MAD20	46	NEGTSGTAVTTSTPGSSGSVTSGGSGGSVASVASGGSGGSGNSRRT
PH0573-C	Asia	Cambodia	Pursat	c1	MAD20	46	NEGTSGTAVTTSTPGSSGSVTSGGSGGSVASVASGGSGGSGNSRRT
PH0578-C	Asia	Cambodia	Pursat	c1	MAD20	46	NEGTSGTAVTTSTPGSSGSVTSGGSGGSVASVASGGSGGSGNSRRT
PH0584-C	Asia	Cambodia	Pursat	c1	MAD20	55	NEGTSGTAVTTSTPGSGGSVTSGGSVTSGGSGGSVASVASVASVASGGSGNSRRT
PH0585-C	Asia	Cambodia	Preah Vihear	c1	MAD20	46	NEGTSGTAVTTSTPGSGGSVTSGGSVTSGGSGGSVASGGSGNSRRT
PH0586-C	Asia	Cambodia	Preah Vihear	c1	MAD20	52	NEGTSGTAVTTSTPGSGGSVTSGGSVTSGGSGGSVASVASVASGGSGNSRRT
PH0587-C	Asia	Cambodia	Preah Vihear	c1	MAD20	52	NEGTSGTAVTTSTPGSGGSVTSGGSVTSGGSGGSVASVASVASGGSGNSRRT
PH0588-C	Asia	Cambodia	Preah Vihear	c1	MAD20	52	NEGTSGTAVTTSTPGSKGSVTSGGSGGSVASGGSGGSVASGGSGGSGNSRRT
PH0591-C	Asia	Cambodia	Preah Vihear	c1	MAD20	46	NEGTSGTAVTTSTPGSGGSVTSGGSVTSGGSGGSVASGGSGNSRRT
PH0592-C	Asia	Cambodia	Preah Vihear	c1	MAD20	52	NEGTSGTAVTTSTPGSGGSVTSGGSGGSVASVASGGSGGSVASGGSGNSRRT
PH0593-C	Asia	Cambodia	Preah Vihear	c1	MAD20	46	NEGTSGTAVTTSTPGSGGSVTSGGSVTSGGSGGSVASGGSGNSRRT
PH0594-C	Asia	Cambodia	Preah Vihear	c1	MAD20	46	NEGTSGTAVTTSTPGSGGSVTSGGSVTSGGSGGSVASGGSGNSRRT
PH0596-C	Asia	Cambodia	Preah Vihear	c1	MAD20	55	NEGTSGTAVTTSTPGSGGSVTSGGSVTSGGSGGSVASVASVASVASGGSGNSRRT
PH0601-C	Asia	Cambodia	Preah Vihear	c1	MAD20	52	NEGTSGTAVTTSTPGSGGSVTSGGSGGSVASVASGGSGGSVASGGSGNSRRT
PH0604-C	Asia	Cambodia	Preah Vihear	c1	MAD20	46	NEGTSGTAVTTSTPGSGGSVTSGGSVTSGGSGGSVASGGSGNSRRT
PH0605-C	Asia	Cambodia	Preah Vihear	c1	MAD20	52	NEGTSGTAVTTSTPGSGGSVTSGGSGGSVASVASGGSGGSVASGGSGNSRRT
PH0619-C	Asia	Cambodia	Ratanakiri	c1	MAD20	52	NEGTSGTAVTTSTPGSGGSVTSGGSGGSVASVASGGSGGSVASGGSGNSRRT
PH0623-C	Asia	Cambodia	Ratanakiri	c1	MAD20	52	NEGTSGTAVTTSTPGSGGSVTSGGSGGSVASVASGGSGGSVASGGSGNSRRT
PH0624-C	Asia	Cambodia	Ratanakiri	c1	MAD20	58	NEGTSGTAVTTSTPGSKGSVTSGGSGGSVASGGSGGSVASGGSGGSVASGGSGNSRRT
PH0626-C	Asia	Cambodia	Ratanakiri	c1	MAD20	58	NEGTSGTAVTTSTPGSKGSVASGGSGGSVASGGSVASGGSVASGGSVASGGSGNSRRT
PH0627-C	Asia	Cambodia	Ratanakiri	c1	MAD20	52	NEGTSGTAVTTSTPGSGGSVTSGGSVTSGGSGGSVASVASVASGGSGNSRRT
PH0628-C	Asia	Cambodia	Ratanakiri	c2	MAD20	52	NEGTSGTAVTTSTPGSGGSVTSGGSVTSGGSGGSVASVASVASGGSGNSRRT
PH0629-C	Asia	Cambodia	Ratanakiri	c1	MAD20	55	NEGTSGTAVTTSTPGSSGSVTSGGSGGSGGSVASVASGGSVASVASGGSGNSRRT
PH0630-C	Asia	Cambodia	Ratanakiri	c1	MAD20	58	NEGTSGTAVTTSTPGSKGSVTSGGSGGSVASGGSGGSVASGGSGGSVASGGSGNSRRT
PH0632-C	Asia	Cambodia	Ratanakiri	c1	MAD20	52	NEGTSGTAVTTSTPGSGGSVTSGGSVTSGGSGGSVASVASVASGGSGNSRRT
PH0640-C	Asia	Cambodia	Ratanakiri	c1	MAD20	49	NEGTSGTAVTTSTPGSGGSGGSGGSGGSVASGGSGGSVASGGSGNSRRT
PH0642-C	Asia	Cambodia	Ratanakiri	c1	MAD20	58	NEGTSGTAVTTSTPGSKGSGGSVASGGSGGSGGSVASVASGGSVASVASGGSGNSRRT
PH0643-C	Asia	Cambodia	Ratanakiri	c2	MAD20	52	NEGTSGTAVTTSTPGSSGSVTSGGSGGSVASVASGGSGGSVASGGSGNSRRT
PH0650-C	Asia	Cambodia	Ratanakiri	c1	MAD20	52	NEGTSGTAVTTSTPGSGGSVTSGGSGGSVASVASGGSGGSVASGGSGNSRRT
PH0676-C	Asia	Cambodia	Pursat	c1	MAD20	52	NEGTSGTAVTTSTPGSGGSVTSGGSVTSGGSGGSVASVASVASGGSGNSRRT
PH0678-C	Asia	Cambodia	Pursat	c1	MAD20	46	NEGTSGTAVTTSTPGSSGSVTSGGSGGSVASVASGGSGGSGNSRRT
PH0680-C	Asia	Cambodia	Pursat	c1	MAD20	52	NEGTSGTAVTTSTPGSGGSVTSGGSVTSGGSGGSVASVASVASGGSGNSRRT
PH0681-C	Asia	Cambodia	Pursat	c1	MAD20	46	NEGTSGTAVTTSTPGSSGSVTSGGSGGSVASVASGGSGGSGNSRRT
PH0682-C	Asia	Cambodia	Pursat	c1	MAD20	46	NEGTSGTAVTTSTPGSSGSVTSGGSGGSVASVASGGSGGSGNSRRT
PH0683-C	Asia	Cambodia	Pursat	c1	MAD20	46	NEGTSGTAVTTSTPGSSGSVTSGGSGGSVASVASGGSGGSGNSRRT
PH0686-C	Asia	Cambodia	Pursat	c1	MAD20	46	NEGTSGTAVTTSTPGSSGSVTSGGSGGSVASVASGGSGGSGNSRRT
PH0692-C	Asia	Cambodia	Pursat	c1	MAD20	46	NEGTSGTAVTTSTPGSSGSVTSGGSGGSVASVASGGSGGSGNSRRT
PH0694-C	Asia	Cambodia	Pursat	c1	MAD20	46	NEGTSGTAVTTSTPGSSGSVTSGGSGGSVASVASGGSGGSGNSRRT
PH0697-C	Asia	Cambodia	Pursat	c1	MAD20	58	NEGTSGTAVTTSTPGSKGSVASGGSGGSVASGGSVASGGSVASGGSVASGGSGNSRRT
PH0701-C	Asia	Cambodia	Pursat	c1	MAD20	46	NEGTSGTAVTTSTPGSSGSVTSGGSGGSVASVASGGSGGSGNSRRT
PH0702-C	Asia	Cambodia	Pursat	c1	MAD20	46	NEGTSGTAVTTSTPGSSGSVTSGGSGGSVASVASGGSGGSGNSRRT
PH0708-C	Asia	Cambodia	Pursat	c1	MAD20	55	NEGTSGTAVTTSTPGSGGSVTSGGSVTSGGSGGSVASVASVASVASGGSGNSRRT
PH0709-C	Asia	Cambodia	Pursat	c1	MAD20	58	NEGTSGTAVTTSTPGSKGSVASGGSGGSVASGGSVASGGSVASGGSVASGGSGNSRRT
PH0712-C	Asia	Cambodia	Pursat	c1	MAD20	52	NEGTSGTAVTTSTPGSGGSVTSGGSVTSGGSGGSVASVASVASGGSGNSRRT
PH0715-C	Asia	Cambodia	Pursat	c1	MAD20	46	NEGTSGTAVTTSTPGSSGSVTSGGSGGSVASVASGGSGGSGNSRRT
PH0716-C	Asia	Cambodia	Pursat	c1	MAD20	55	NEGTSGTAVTTSTPGSGGSVTSGGSVTSGGSGGSVASVASVASVASGGSGNSRRT
PH0718-C	Asia	Cambodia	Pursat	c1	MAD20	37	NEGTSGTAVTTSTPGSKGSVASSGSVASGGSGNSRRT
PH0723-C	Asia	Cambodia	Pursat	c1	MAD20	46	NEGTSGTAVTTSTPGSSGSVTSGGSGGSVASVASGGSGGSGNSRRT
PH0728-C	Asia	Cambodia	Preah Vihear	c1	MAD20	52	NEGTSGTAVTTSTPGSGGSVTSGGSVTSGGSGGSVASVASVASGGSGNSRRT
PH0732-C	Asia	Cambodia	Preah Vihear	c1	MAD20	46	NEGTSGTAVTTSTPGSGGSVTSGGSVTSGGSGGSVASGGSGNSRRT
PH0738-C	Asia	Cambodia	Preah Vihear	c1	MAD20	58	NEGTSGTAVTTSTPGSKGSVASGGSGGSVASGGSVASGGSVASGGSVASGGSGNSRRT
PH0739-C	Asia	Cambodia	Preah Vihear	c1	MAD20	46	NEGTSGTAVTTSTPGSGGSVTSGGSVTSGGSGGSVASGGSGNSRRT
PH0741-C	Asia	Cambodia	Preah Vihear	c1	MAD20	46	NEGTSGTAVTTSTPGSGGSVTSGGSVTSGGSGGSVASGGSGNSRRT
PH0746-C	Asia	Cambodia	Preah Vihear	c1	MAD20	58	NEGTSGTAVTTSTPGSGGSVTSGGSVTSGGSVTSGGSGGSVASVASVASGGSGNSRRT
PH0747-Cx	Asia	Cambodia	Preah Vihear	c1	MAD20	46	NEGTSGTAVTTSTPGSGGSVTSGGSVTSGGSGGSVASGGSGNSRRT
PH0754-C	Asia	Cambodia	Preah Vihear	c1	MAD20	52	NEGTSGTAVTTSTPGSKGSVASGGSGGSVASGGSVASGGSVASGGSGNSRRT
PH0755-C	Asia	Cambodia	Preah Vihear	c1	MAD20	52	NEGTSGTAVTTSTPGSGGSVTSGGSVTSGGSGGSVASVASVASGGSGNSRRT
PH0759-C	Asia	Cambodia	Preah Vihear	c1	MAD20	46	NEGTSGTAVTTSTPGSGGSVTSGGSVTSGGSGGSVASGGSGNSRRT
PH0760-C	Asia	Cambodia	Preah Vihear	c1	MAD20	58	NEGTSGTAVTTSTPGSGGSVTSGGSVTSGGSVTSGGSGGSVASVASVASGGSGNSRRT
PH0761-C	Asia	Cambodia	Preah Vihear	c1	MAD20	46	NEGTSGTAVTTSTPGSGGSVTSGGSVTSGGSGGSVASGGSGNSRRT
PH0763-C	Asia	Cambodia	Preah Vihear	c2	MAD20	52	NEGTSGTAVTTSTPGSGGSVTSGGSGGSVASVASGGSGGSVASGGSGNSRRT
PH0765-C	Asia	Cambodia	Ratanakiri	c1	MAD20	58	NEGTSGTAVTTSTPGSGGSVTSGGSGGSVASGGSGGSVASGGSGGSVASGGSGNSRRT
PH0772-C	Asia	Cambodia	Ratanakiri	c1	MAD20	64	NEGTSGTAVTTSTPGSGGSVTSGGSGGSVASGGSGGSVASGGSGGSVASGGSVASGGSGNSRRT
PH0773-Cx	Asia	Cambodia	Ratanakiri	c1	MAD20	58	NEGTSGTAVTTSTPGSGGSVTSGGSGGSVASGGSGGSVASGGSGGSVASGGSGNSRRT
PH0778-C	Asia	Cambodia	Ratanakiri	c1	MAD20	52	NEGTSGTAVTTSTPGSGGSVTSGGSGGSVASVASGGSGGSVASGGSGNSRRT
PH0779-Cx	Asia	Cambodia	Ratanakiri	c1	MAD20	52	NEGTSGTAVTTSTPGSSGSVTSGGSGGSVASVASGGSGGSVASGGSGNSRRT
PH0780-C	Asia	Cambodia	Ratanakiri	c1	MAD20	58	NEGTSGTAVTTSTPGSGGSVTSGGSGGSVASGGSGGSVASGGSGGSVASGGSGNSRRT
PH0785-Cx	Asia	Cambodia	Ratanakiri	c1	MAD20	52	NEGTSGTAVTTSTPGSGGSVTSGGSGGSVASVASGGSGGSVASGGSGNSRRT
PH0790-C	Asia	Cambodia	Ratanakiri	c1	MAD20	52	NEGTSGTAVTTSTPGSKGSGGSGGSGGSVASVASGGSVASVASGGSGNSRRT
PH0794-C	Asia	Cambodia	Ratanakiri	c1	MAD20	52	NEGTSGTAVTTSTPGSSGSVTSGGSGGSVASVASGGSGGSVASGGSGNSRRT
PH0795-C	Asia	Cambodia	Ratanakiri	c1	MAD20	52	NEGTSGTAVTTSTPGSGGSVTSGGSGGSVASVASGGSGGSVASGGSGNSRRT
PH0797-C	Asia	Cambodia	Ratanakiri	c1	MAD20	52	NEGTSGTAVTTSTPGSSGSVTSGGSGGSVASVASGGSGGSVASGGSGNSRRT
PH0802-C	Asia	Cambodia	Ratanakiri	c1	MAD20	52	NEGTSGTAVTTSTPGSSGSVTSGGSGGSVASVASGGSGGSVASGGSGNSRRT
PH0815-C	Asia	Cambodia	Ratanakiri	c1	MAD20	58	NEGTSGTAVTTSTPGSKGSVTSGGSGGSVASGGSGGSVASGGSGGSVASGGSGNSRRT
PH0815-C	Asia	Cambodia	Ratanakiri	c2	MAD20	52	NEGTSGTAVTTSTPGSGGSVTSGGSGGSVASVASGGSGGSVASGGSGNSRRT
PH0817-C	Asia	Cambodia	Pailin	c1	MAD20	58	NEGTSGTAVTTSTPGSKGSVASGGSGGSVASGGSVASGGSVASGGSVASGGSGNSRRT
PH0818-C	Asia	Cambodia	Pailin	c1	MAD20	58	NEGTSGTAVTTSTPGSKGSVASGGSGGSVASGGSVASGGSVASGGSVASGGSGNSRRT
PH0819-C	Asia	Cambodia	Pailin	c1	MAD20	55	NEGTSGTAVTTSTPGSGGSVTSGGSVTSGGSGGSVASVASVASVASGGSGNSRRT
PH0820-C	Asia	Cambodia	Pailin	c1	MAD20	55	NEGTSGTAVTTSTPGSGGSVTSGGSVTSGGSGGSVASVASVASVASGGSGNSRRT
PH0821-C	Asia	Cambodia	Pailin	c1	MAD20	55	NEGTSGTAVTTSTPGSGGSVTSGGSVTSGGSGGSVASVASVASVASGGSGNSRRT
PH0822-C	Asia	Cambodia	Pailin	c1	MAD20	46	NEGTSGTAVTTSTPGSSGSVTSGGSGGSVASVASGGSGGSGNSRRT
PH0823-C	Asia	Cambodia	Pailin	c1	MAD20	55	NEGTSGTAVTTSTPGSGGSVTSGGSVTSGGSGGSVASVASVASVASGGSGNSRRT
PH0824-C	Asia	Cambodia	Pailin	c1	MAD20	55	NEGTSGTAVTTSTPGSGGSVTSGGSVTSGGSGGSVASVASVASVASGGSGNSRRT
PH0825-C	Asia	Cambodia	Pailin	c1	MAD20	55	NEGTSGTAVTTSTPGSGGSVTSGGSVTSGGSGGSVASVASVASVASGGSGNSRRT
PH0826-C	Asia	Cambodia	Pailin	c1	MAD20	58	NEGTSGTAVTTSTPGSKGSVASGGSGGSVASGGSVASGGSVASGGSVASGGSGNSRRT
PH0828-C	Asia	Cambodia	Pailin	c1	MAD20	55	NEGTSGTAVTTSTPGSGGSVTSGGSVTSGGSGGSVASVASVASVASGGSGNSRRT
PH0829-C	Asia	Cambodia	Pailin	c1	MAD20	55	NEGTSGTAVTTSTPGSGGSVTSGGSVTSGGSGGSVASVASVASVASGGSGNSRRT
PH0830-C	Asia	Cambodia	Pailin	c1	MAD20	46	NEGTSGTAVTTSTPGSSGSVTSGGSGGSVASVASGGSGGSGNSRRT
PH0831-C	Asia	Cambodia	Pailin	c1	MAD20	58	NEGTSGTAVTTSTPGSKGSVASGGSGGSVASGGSVASGGSVASGGSVASGGSGNSRRT
PH0832-C	Asia	Cambodia	Pailin	c1	MAD20	52	NEGTSGTAVTTSTPGSGGSVTSGGSVTSGGSGGSVASVASVASGGSGNSRRT
PH0833-C	Asia	Cambodia	Pailin	c1	MAD20	58	NEGTSGTAVTTSTPGSKGSVASGGSGGSVASGGSVASGGSVASGGSVASGGSGNSRRT
PH0834-C	Asia	Cambodia	Pailin	c1	MAD20	58	NEGTSGTAVTTSTPGSKGSVASGGSGGSVASGGSVASGGSVASGGSVASGGSGNSRRT
PH0835-C	Asia	Cambodia	Pailin	c1	MAD20	46	NEGTSGTAVTTSTPGSSGSVTSGGSGGSVASVASGGSGGSGNSRRT
PH0837-C	Asia	Cambodia	Pailin	c1	MAD20	58	NEGTSGTAVTTSTPGSKGSVASGGSGGSVASGGSVASGGSVASGGSVASGGSGNSRRT
PH0838-C	Asia	Cambodia	Pailin	c1	MAD20	46	NEGTSGTAVTTSTPGSSGSVTSGGSGGSVASVASGGSGGSGNSRRT
PH0839-C	Asia	Cambodia	Pailin	c1	MAD20	55	NEGTSGTAVTTSTPGSGGSVTSGGSVTSGGSGGSVASVASVASVASGGSGNSRRT
PH0840-C	Asia	Cambodia	Pailin	c1	MAD20	55	NEGTSGTAVTTSTPGSGGSVTSGGSVTSGGSGGSVASVASVASVASGGSGNSRRT
PH0841-C	Asia	Cambodia	Pailin	c1	MAD20	58	NEGTSGTAVTTSTPGSKGSVASGGSGGSVASGGSVASGGSVASGGSVASGGSGNSRRT
PH0845-C	Asia	Cambodia	Pailin	c1	MAD20	46	NEGTSGTAVTTSTPGSSGSVTSGGSGGSVASVASGGSGGSGNSRRT
PH0846-C	Asia	Cambodia	Pailin	c1	MAD20	46	NEGTSGTAVTTSTPGSSGSVTSGGSGGSVASVASGGSGGSGNSRRT
PH0847-C	Asia	Cambodia	Pailin	c1	MAD20	58	NEGTSGTAVTTSTPGSKGSVASGGSGGSVASGGSVASGGSVASGGSVASGGSGNSRRT
PH0848-C	Asia	Cambodia	Pailin	c1	MAD20	58	NEGTSGTAVTTSTPGSKGSVTSGGSGGSVASGGSGGSVASGGSGGSVASGGSGNSRRT
PH0849-C	Asia	Cambodia	Pailin	c2	MAD20	52	NEGTSGTAVTTSTPGSGGSVTSGGSVTSGGSVTSGGSGGSVASGGSGNSRRT
PH0850-C	Asia	Cambodia	Pailin	c1	MAD20	58	NEGTSGTAVTTSTPGSKGSVASGGSGGSVASGGSVASGGSVASGGSVASGGSGNSRRT
PH0851-C	Asia	Cambodia	Pailin	c1	MAD20	46	NEGTSGTAVTTSTPGSSGSVTSGGSGGSVASVASGGSGGSGNSRRT
PH0852-C	Asia	Cambodia	Pailin	c1	MAD20	55	NEGTSGTAVTTSTPGSGGSVTSGGSVTSGGSGGSVASVASVASVASGGSGNSRRT
PH0853-C	Asia	Cambodia	Pailin	c1	MAD20	55	NEGTSGTAVTTSTPGSGGSVTSGGSVTSGGSGGSVASVASVASVASGGSGNSRRT
PH0854-C	Asia	Cambodia	Pailin	c1	MAD20	58	NEGTSGTAVTTSTPGSKGSVASGGSGGSVASGGSVASGGSVASGGSVASGGSGNSRRT
PH0855-C	Asia	Cambodia	Pailin	c1	MAD20	58	NEGTSGTAVTTSTPGSKGSVASGGSGGSVASGGSVASGGSVASGGSVASGGSGNSRRT
PH0858-C	Asia	Cambodia	Pailin	c1	MAD20	58	NEGTSGTAVTTSTPGSKGSVASGGSGGSVASGGSVASGGSVASGGSVASGGSGNSRRT
PH0860-Cx	Asia	Cambodia	Pursat	c1	MAD20	46	NEGTSGTAVTTSTPGSSGSVTSGGSGGSVASVASGGSGGSGNSRRT
PH0863-Cx	Asia	Cambodia	Pursat	c1	MAD20	37	NEGTSGTAVTTSTPGSKGSVASSGSVASGGSGNSRRT
PH0865-C	Asia	Cambodia	Preah Vihear	c1	MAD20	58	NEGTSGTAVTTSTPGSKGSVASGGSGGSVASGGSVASGGSVASGGSVASGGSGNSRRT
PH0866-C	Asia	Cambodia	Preah Vihear	c1	MAD20	58	NEGTSGTAVTTSTPGSKGSVASGGSGGSVASGGSVASGGSVASGGSVASGGSGNSRRT
PH0870-C	Asia	Cambodia	Preah Vihear	c1	MAD20	55	NEGTSGTAVTTSTPGSGGSVTSGGSVTSGGSGGSVASVASVASVASGGSGNSRRT
PH0877-C	Asia	Cambodia	Ratanakiri	c1	MAD20	52	NEGTSGTAVTTSTPGSKGSGGSGGSGGSVASVASGGSVASVASGGSGNSRRT
PH0878-C	Asia	Cambodia	Ratanakiri	c1	MAD20	52	NEGTSGTAVTTSTPGSKGSGGSGGSGGSVASVASGGSVASVASGGSGNSRRT
PH0879-C	Asia	Cambodia	Ratanakiri	c1	MAD20	55	NEGTSGTAVTTSTPGSGGSVTSGGSGGSGGSGGSGGSVASVASVASGGSGNSRRT
PH0880-C	Asia	Cambodia	Ratanakiri	c1	MAD20	58	NEGTSGTAVTTSTPGSGGSVTSGGSGGSVASGGSGGSVASGGSGGSVASGGSGNSRRT
PH0886-C	Asia	Cambodia	Pailin	c1	MAD20	58	NEGTSGTAVTTSTPGSKGSVASGGSGGSVASGGSVASGGSVASGGSVASGGSGNSRRT
PH0888-C	Asia	Cambodia	Pailin	c1	MAD20	58	NEGTSGTAVTTSTPGSKGSVASGGSGGSVASGGSVASGGSVASGGSVASGGSGNSRRT
PH0889-C	Asia	Cambodia	Pailin	c1	MAD20	58	NEGTSGTAVTTSTPGSKGSVASGGSGGSVASGGSVASGGSVASGGSVASGGSGNSRRT
PH0890-C	Asia	Cambodia	Pailin	c1	MAD20	58	NEGTSGTAVTTSTPGSKGSVASGGSGGSVASGGSVASGGSVASGGSVASGGSGNSRRT
PH0891-Cx	Asia	Cambodia	Pailin	c1	MAD20	55	NEGTSGTAVTTSTPGSGGSVTSGGSVTSGGSGGSVASVASVASVASGGSGNSRRT
PH0892-C	Asia	Cambodia	Pailin	c1	MAD20	37	NEGTSGTAVTTSTPGSKGSVASSGSVASGGSGNSRRT
PH0893-C	Asia	Cambodia	Pailin	c1	MAD20	58	NEGTSGTAVTTSTPGSKGSVASGGSGGSVASGGSVASGGSVASGGSVASGGSGNSRRT
PH0894-C	Asia	Cambodia	Pailin	c1	MAD20	58	NEGTSGTAVTTSTPGSKGSVASGGSGGSVASGGSVASGGSVASGGSVASGGSGNSRRT
PH0896-C	Asia	Cambodia	Pailin	c1	MAD20	58	NEGTSGTAVTTSTPGSKGSVASGGSGGSVASGGSVASGGSVASGGSVASGGSGNSRRT
PH0899-C	Asia	Cambodia	Pailin	c1	MAD20	58	NEGTSGTAVTTSTPGSKGSVASGGSGGSVASGGSVASGGSVASGGSVASGGSGNSRRT
PH0900-C	Asia	Cambodia	Pailin	c1	MAD20	58	NEGTSGTAVTTSTPGSKGSVASGGSGGSVASGGSVASGGSVASGGSVASGGSGNSRRT
PH0901-C	Asia	Cambodia	Pailin	c1	MAD20	58	NEGTSGTAVTTSTPGSKGSVASGGSGGSVASGGSVASGGSVASGGSVASGGSGNSRRT
PH0902-C	Asia	Cambodia	Pailin	c1	MAD20	46	NEGTSGTAVTTSTPGSSGSVTSGGSGGSVASVASGGSGGSGNSRRT
PH0903-C	Asia	Cambodia	Pailin	c1	MAD20	46	NEGTSGTAVTTSTPGSSGSVTSGGSGGSVASVASGGSGGSGNSRRT
PH0905-C	Asia	Cambodia	Pailin	c1	MAD20	52	NEGTSGTAVTTSTPGSGGSVTSGGSVTSGGSGGSVASVASVASGGSGNSRRT
PH0907-C	Asia	Cambodia	Pailin	c1	MAD20	58	NEGTSGTAVTTSTPGSKGSVASGGSGGSVASGGSVASGGSVASGGSVASGGSGNSRRT
PH0908-C	Asia	Cambodia	Pailin	c1	MAD20	58	NEGTSGTAVTTSTPGSKGSVASGGSGGSVASGGSVASGGSVASGGSVASGGSGNSRRT
PH0910-C	Asia	Cambodia	Pailin	c1	MAD20	58	NEGTSGTAVTTSTPGSKGSVASGGSGGSVASGGSVASGGSVASGGSVASGGSGNSRRT
PH0912-C	Asia	Cambodia	Pailin	c1	MAD20	58	NEGTSGTAVTTSTPGSKGSVASGGSGGSVASGGSVASGGSVASGGSVASGGSGNSRRT
PH0915-C	Asia	Cambodia	Pailin	c1	MAD20	58	NEGTSGTAVTTSTPGSKGSVASGGSGGSVASGGSVASGGSVASGGSVASGGSGNSRRT
PH0916-C	Asia	Cambodia	Pailin	c1	MAD20	58	NEGTSGTAVTTSTPGSKGSVASGGSGGSVASGGSVASGGSVASGGSVASGGSGNSRRT
PH0918-Cx	Asia	Cambodia	Pursat	c1	MAD20	46	NEGTSGTAVTTSTPGSSGSVTSGGSGGSVASVASGGSGGSGNSRRT
PH0919-C	Asia	Cambodia	Pursat	c1	MAD20	55	NEGTSGTAVTTSTPGSGGSVTSGGSVTSGGSGGSVASVASVASVASGGSGNSRRT
PH0920-Cx	Asia	Cambodia	Pursat	c1	MAD20	46	NEGTSGTAVTTSTPGSSGSVTSGGSGGSVASVASGGSGGSGNSRRT
PH0925-C	Asia	Cambodia	Preah Vihear	c1	MAD20	46	NEGTSGTAVTTSTPGSGGSVTSGGSVTSGGSGGSVASGGSGNSRRT
PH0926-C	Asia	Cambodia	Preah Vihear	c1	MAD20	46	NEGTSGTAVTTSTPGSGGSVTSGGSVTSGGSGGSVASGGSGNSRRT
PH0927-C	Asia	Cambodia	Preah Vihear	c1	MAD20	58	NEGTSGTAVTTSTPGSKGSVASGGSGGSVASGGSVASGGSVASGGSVASGGSGNSRRT
PH0928-C	Asia	Cambodia	Preah Vihear	c1	MAD20	52	NEGTSGTAVTTSTPGSGGSVTSGGSVTSGGSGGSVASVASVASGGSGNSRRT
PH0932-C	Asia	Cambodia	Preah Vihear	c1	MAD20	58	NEGTSGTAVTTSTPGSKGSVASGGSGGSVASGGSVASGGSVASGGSVASGGSGNSRRT
PH0935-C	Asia	Cambodia	Ratanakiri	c1	MAD20	52	NEGTSGTAVTTSTPGSKGSGGSGGSGGSVASVASGGSVASVASGGSGNSRRT
PH0942-Cx	Asia	Cambodia	Ratanakiri	c1	MAD20	55	NEGTSGTAVTTSTPGSSGSVTSGGSGGSGGSVASVASGGSVASVASGGSGNSRRT
PH0976-C	Asia	Cambodia	Preah Vihear	c1	MAD20	46	NEGTSGTAVTTSTPGSGGSVTSGGSVTSGGSGGSVASGGSGNSRRT
PH0979-C	Asia	Cambodia	Preah Vihear	c1	MAD20	46	NEGTSGTAVTTSTPGSGGSVTSGGSVTSGGSGGSVASGGSGNSRRT
PH0980-C	Asia	Cambodia	Preah Vihear	c1	MAD20	46	NEGTSGTAVTTSTPGSGGSGGSVASVASGGSGGSVASGGSGNSRRT
PH0981-C	Asia	Cambodia	Preah Vihear	c1	MAD20	46	NEGTSGTAVTTSTPGSGGSVTSGGSVTSGGSGGSVASGGSGNSRRT
PH0982-C	Asia	Cambodia	Preah Vihear	c1	MAD20	52	NEGTSGTAVTTSTPGSGGSVTSGGSVTSGGSGGSVASVASVASGGSGNSRRT
PH0985-C	Asia	Cambodia	Preah Vihear	c1	MAD20	52	NEGTSGTAVTTSTPGSGGSVTSGGSGGSVASVASGGSGGSVASGGSGNSRRT
PH0986-C	Asia	Cambodia	Pailin	c1	MAD20	37	NEGTSGTAVTTSTPGSKGSVASSGSVASGGSGNSRRT
PH0987-C	Asia	Cambodia	Pailin	c1	MAD20	37	NEGTSGTAVTTSTPGSKGSVASSGSVASGGSGNSRRT
PH0989-C	Asia	Cambodia	Pailin	c1	MAD20	58	NEGTSGTAVTTSTPGSKGSVASGGSGGSVASGGSVASGGSVASGGSVASGGSGNSRRT
PH0990-C	Asia	Cambodia	Pailin	c1	MAD20	58	NEGTSGTAVTTSTPGSKGSVASGGSGGSVASGGSVASGGSVASGGSVASGGSGNSRRT
PH0991-C	Asia	Cambodia	Pailin	c1	MAD20	58	NEGTSGTAVTTSTPGSKGSVASGGSGGSVASGGSVASGGSVASGGSVASGGSGNSRRT
PH0994-C	Asia	Cambodia	Pailin	c1	MAD20	46	NEGTSGTAVTTSTPGSSGSVTSGGSGGSVASVASGGSGGSGNSRRT
PH0996-C	Asia	Cambodia	Pailin	c1	MAD20	46	NEGTSGTAVTTSTPGSSGSVTSGGSGGSVASVASGGSGGSGNSRRT
PH0997-C	Asia	Cambodia	Pailin	c1	MAD20	46	NEGTSGTAVTTSTPGSSGSVTSGGSGGSVASVASGGSGGSGNSRRT
PH1000-C	Asia	Cambodia	Pailin	c1	MAD20	64	NEGTSGTAVTTSTPGSKGSVTSGGSGGSVASGGSGGSVASGGSGGSVASGGSVASGGSGNSRRT
PH1001-C	Asia	Cambodia	Pailin	c1	MAD20	58	NEGTSGTAVTTSTPGSKGSVASGGSGGSVASGGSVASGGSVASGGSVASGGSGNSRRT
PH1002-C	Asia	Cambodia	Pailin	c1	MAD20	58	NEGTSGTAVTTSTPGSKGSVASGGSGGSVASGGSVASGGSVASGGSVASGGSGNSRRT
PH1136-C	Asia	Cambodia	Pailin	c1	MAD20	58	NEGTSGTAVTTSTPGSKGSVASGGSGGSVASGGSVASGGSVASGGSVASGGSGNSRRT
PH1137-C	Asia	Cambodia	Pailin	c1	MAD20	52	NEGTSGTAVTTSTPGSGGSVTSGGSGGSVASVASGGSGGSVASGGSGNSRRT
PM0051-C	West Africa	Mali	Kolle	c1	MAD20	58	NEGTSGTAVTTSTPGSKGSGGSVASGGSGGSVASGGSGGSVASGGSVASGGSGNSRRT
PM0060-C	West Africa	Mali	Kolle	c1	MAD20	67	NEGTSGTAVTTSTPGSKGSGGSVASGGSGGSVASGGSGGSVASGGSGGSVASGGSVASGGSGNSRRT
PM0085-C	West Africa	Mali	Kolle	c1	MAD20	64	NEGTSGTAVTTSTPGSGGSVTSGGSGGSGGSVASGGSVASGGSGGSVASGGSVASGGSGNSRRT
PM0134-C	West Africa	Mali	Faladje	c2	MAD20	67	NEGTSGTAVTTSTPGSKGSVASGGSVASGGSVASGGSGGSVASGGSGGSVASGGSVASGGSGNSRRT
PM0134-C	West Africa	Mali	Faladje	c1	MAD20	61	NEGTSGTAVTTSTPGSGGSVTSGGSVTSGGSGGSVASGGSVASGGSGGSVASGGSGNSRRT
PM0160-C	West Africa	Mali	Bandiagara	c1	MAD20	64	NEGTSGTAVTTSTPGSKGSVASGGSVASGGSVASGGSGGSVASGGSVASGGSVASGGSGNSRRT
PR0114-C	Asia	Bangladesh	Ramu	c1	MAD20	58	NEGTSGTAVTTSTPGSGGSVTSGGSVTSGGSGGSVASVASGGSGGSVASGGSGNSRRT
PR0115-C	Asia	Bangladesh	Ramu	c1	MAD20	52	NEGTSGTAVTTSTPGSGGSVTSGGSVTSGGSGGSVASVASVASGGSGNSRRT
PR0116-C	Asia	Bangladesh	Ramu	c2	MAD20	40	NEGTSGTAVTTSTPGSGGSVTSGGSGGSVASGGSGNSRRT
PR0117-C	Asia	Bangladesh	Ramu	c1	MAD20	61	NEGTSGTAVTTSTPGSKGSVTSGGSGGSVASVASGGSGGSVASGGSGGSVASGGSGNSRRT
PR0124-C	Asia	Bangladesh	Ramu	c1	MAD20	61	NEGTSGTAVTTSTPGSKGSVTSGGSGGSGGSVASGGSVASGGSGGSVASVASGGSGNSRRT
PR0125-C	Asia	Bangladesh	Ramu	c1	MAD20	67	NEGTSGTAVTTSTPGSKGSVTSGGSGGSGGSVASGGSVASGGSGGSVASVASGGSVASGGSGNSRRT
PR0126-C	Asia	Bangladesh	Ramu	c1	MAD20	52	NEGTSGTAVTTSTPGSGGSVTSGGSVTSGGSGGSVASVASVASGGSGNSRRT
PR0132-C	Asia	Bangladesh	Ramu	c1	MAD20	49	NEGTSGTAVTTSTPGSGGSVTSGGSGGSVASVASGGSVASGGSGNSRRT
PR0133-C	Asia	Bangladesh	Ramu	c1	MAD20	52	NEGTSGTAVTTSTPGSGGSVTSGGSVTSGGSGGSVASVASVASGGSGNSRRT
PR0134-C	Asia	Bangladesh	Ramu	c2	MAD20	55	NEGTSGTAVTTSTPGSGGSVTSGGSVTSGGSVTSVASVASVASVASGGSGNSRRT
PR0138-C	Asia	Bangladesh	Ramu	c1	MAD20	52	NEGTSGTAVTTSTPGSGGSVTSGGSGGSVASVASGGSGGSVASGGSGNSRRT
PR0144-C	Asia	Bangladesh	Ramu	c1	MAD20	67	NEGTSGTAVTTSTPGSKGSVTSGGSGGSGGSVASGGSVASGGSGGSVASVASGGSVASGGSGNSRRT
PR0145-C	Asia	Bangladesh	Ramu	c1	MAD20	52	NEGTSGTAVTTSTPGSGGSVTSGGSVTSGGSGGSVASVASVASGGSGNSRRT
PR0147-C	Asia	Bangladesh	Ramu	c1	MAD20	58	NEGTSGTAVTTSTPGSKGSGGSGGSGGSVASGGSGGSVASGGSGGSVASGGSGNSRRT
PR0148-C	Asia	Bangladesh	Ramu	c2	MAD20	55	NEGTSGTAVTTSTPGSGGSVTSGGSVTSGGSGGSGGSVASVASVASGGSGNSRRT
PR0149-C	Asia	Bangladesh	Ramu	c1	MAD20	61	NEGTSGTAVTTSTPGSKGSVTSGGSGGSGGSVASGGSVASGGSGGSVASVASGGSGNSRRT
PR0153-C	Asia	Bangladesh	Ramu	c2	MAD20	55	NEGTSGTAVTTSTPGSGGSVTSGGSVTSGGSGGSGGSVASVASVASGGSGNSRRT
PR0155-C	Asia	Bangladesh	Ramu	c1	MAD20	61	NEGTSGTAVTTSTPGSKGSVTSGGSGGSVASVASGGSGGSVASGGSGGSVASGGSGNSRRT
PR0159-C	Asia	Bangladesh	Ramu	c1	MAD20	67	NEGTSGTAVTTSTPGSGGSVTSGGSGGSGGSVASGGSVASGGSGGSVASVASGGSVASGGSGNSRRT
PR0160-C	Asia	Bangladesh	Ramu	c1	MAD20	52	NEGTSGTAVTTSTPGSGGSVTSGGSGGSVASVASGGSGGSVASGGSGNSRRT
PR0161-C	Asia	Bangladesh	Ramu	c1	MAD20	64	NEGTSGTAVTTSTPGSKGSGGSVASGGSVASGGSVASGGSVASGGSVASGGSVASGGSGNSRRT
PR0162-C	Asia	Bangladesh	Ramu	c2	MAD20	55	NEGTSGTAVTTSTPGSVASGGSVASGGSVASGGSGGSVASGGSVASGGSGNSRRT
PR0164-C	Asia	Bangladesh	Ramu	c1	MAD20	61	NEGTSGTAVTTSTPGSKGSVTSGGSGGSGGSVASGGSVASGGSGGSVASVASGGSGNSRRT
PR0166-C	Asia	Bangladesh	Ramu	c1	MAD20	58	NEGTSGTAVTTSTPGSKGSVTSGGSGGSVASGGSGGSVASGGSGGSVASGGSGNSRRT
PT0038-Cx	East Africa	Malawi	Chikwawa	c2	MAD20	61	NEGTSGTAVTTSTPGSVASGGSGGSVASGGSGGSVASGGSGGSVASGGSVASGGSGNSRRT
PT0043-C	East Africa	Malawi	Chikwawa	c1	MAD20	55	NEGTSGTAVTTSTPGSKGSVTSGGSGGSVASGGSGGSVASGGSVASGGSGNSRRT
PT0047-C	East Africa	Malawi	Chikwawa	c1	MAD20	58	NEGTSGTAVTTSTPGSGGSVTSGGSGGSVASGGSGGSVASGGSGGSVASGGSGNSRRT
PT0055-C	East Africa	Malawi	Chikwawa	c1	MAD20	70	NEGTSGTAVTTSTPGSVASGGSVASGGSVASGGSGGSVASGGSGGSVASGGSVASGGSVASGGSGNSRRT
PT0056-C	East Africa	Malawi	Chikwawa	c1	MAD20	64	NEGTSGTAVTTSTPGSGGSVTSGGSGGSVASGGSGGSVASGGSGGSVASGGSVASGGSGNSRRT
PT0057-C	East Africa	Malawi	Chikwawa	c2	MAD20	61	NEGTSGTAVTTSTPGSGGSVTSGGSVTSGGSGGSVASGGSVASGGSGGSVASGGSGNSRRT
PT0066-C	East Africa	Malawi	Chikwawa	c1	MAD20	52	NEGTSGTAVTTSTPGSVASGGSGGSVASGGSGGSVASGGSVASGGSGNSRRT
PT0068-C	East Africa	Malawi	Chikwawa	c1	MAD20	64	NEGTSGTAVTTSTPGSGGSVTSGGSGGSVASGGSGGSVASGGSGGSVASGGSVASGGSGNSRRT
PT0076-C	East Africa	Malawi	Chikwawa	c1	MAD20	64	NEGTSGTAVTTSTPGSGGSVTSGGSGGSVASGGSGGSVASGGSGGSVASGGSVASGGSGNSRRT
PT0083-C	East Africa	Malawi	Chikwawa	c1	MAD20	55	NEGTSGTAVTTSTPGSVASGGSVASGGSGGSVASGGSVASGGSVASGGSGNSRRT
PT0088-C	East Africa	Malawi	Chikwawa	c1	MAD20	70	NEGTSGTAVTTSTPGSVASGGSVASGGSVASGGSVASGGSVASGGSGGSVASGGSGGSVASGGSGNSRRT
PT0091-C	East Africa	Malawi	Chikwawa	c1	MAD20	61	NEGTSGTAVTTSTPGSKGSGGSVASGGSGGSVASVASGGSVASVASGGSVASGGSGNSRRT
PT0092-C	East Africa	Malawi	Chikwawa	c1	MAD20	58	NEGTSGTAVTTSTPGSGGSVTSGGSGGSVASGGSGGSVASGGSGGSVASGGSGNSRRT
PT0096-C	East Africa	Malawi	Chikwawa	c1	MAD20	70	NEGTSGTAVTTSTPGSGGSVTSGGSGGSGGSGGSGGSVASGGSVASGGSGGSVASGGSVASGGSGNSRRT
PT0100-C	East Africa	Malawi	Chikwawa	c2	MAD20	64	NEGTSGTAVTTSTPGSKGSVTSGGSGGSVASGGSGGSVASGGSGGSVASGGSVASGGSGNSRRT
PT0108-C	East Africa	Malawi	Chikwawa	c1	MAD20	58	NEGTSGTAVTTSTPGSGGSVTSGGSGGSVASGGSGGSVASGGSGGSVASGGSGNSRRT
PT0109-C	East Africa	Malawi	Chikwawa	c1	MAD20	64	NEGTSGTAVTTSTPGSVASGGSGGSGGSVASGGSGGSVASGGSGGSVASGGSVASGGSGNSRRT
PT0125-C	East Africa	Malawi	Chikwawa	c2	MAD20	55	NEGTSGTAVTTSTPGSKGSVASGGSVASGGSGGSGGSVASGGSVASGGSGNSRRT
PT0136-C	East Africa	Malawi	Chikwawa	c2	MAD20	58	NEGTSGTAVTTSTPGSVASGGSVASGGSGGSVASGGSGGSVASGGSVASGGSGNSRRT
PT0140-C	East Africa	Malawi	Chikwawa	c2	MAD20	58	NEGTSGTAVTTSTPGSVASGGSVASGGSGGSVASGGSGGSVASGGSVASGGSGNSRRT
PT0150-C	East Africa	Malawi	Chikwawa	c2	MAD20	58	NEGTSGTAVTTSTPGSVASGGSVASGGSGGSVASGGSGGSVASGGSVASGGSGNSRRT
PT0150-C	East Africa	Malawi	Chikwawa	c1	MAD20	67	NEGTSGTAVTTSTPGSKGSVTSGGSGGSVASGGSGGSVASGGSVASGGSVASGGSVASGGSGNSRRT
PT0152-C	East Africa	Malawi	Chikwawa	c1	MAD20	76	NEGTSGTAVTTSTPGSKGSVTSGGSGGSVASGGSVASGGSGGSVASGGSGGSGGSGGSVASGGSVASGGSGNSRRT
PT0154-C	East Africa	Malawi	Chikwawa	c1	MAD20	61	NEGTSGTAVTTSTPGSGGSVTSGGSGGSGGSVASGGSGGSVASGGSGGSVASGGSGNSRRT
PT0166-C	East Africa	Malawi	Chikwawa	c1	MAD20	58	NEGTSGTAVTTSTPGSVASGGSVASGGSGGSVASGGSGGSVASGGSVASGGSGNSRRT
PT0168-C	East Africa	Malawi	Chikwawa	c1	MAD20	55	NEGTSGTAVTTSTPGSKGSVASGGSGGSVASGGSGGSVASGGSVASGGSGNSRRT
PT0169-C	East Africa	Malawi	Chikwawa	c1	MAD20	55	NEGTSGTAVTTSTPGSKGSVASGGSGGSVASGGSGGSVASGGSVASGGSGNSRRT
PT0171-C	East Africa	Malawi	Chikwawa	c1	MAD20	61	NEGTSGTAVTTSTPGSGGSVTSGGSGGSVASVASGGSGGSVASGGSGGSVASGGSGNSRRT
PT0173-C	East Africa	Malawi	Chikwawa	c1	MAD20	61	NEGTSGTAVTTSTPGSKGSVASGGSGGSVASVASGGSVASGGSVASGGSVASGGSGNSRRT
PT0177-C	East Africa	Malawi	Zomba	c1	MAD20	61	NEGTSGTAVTTSTPGSKGSVASGGSGGSVASGGSGGSVASGGSVASGGSVASGGSGNSRRT
PT0181-C	East Africa	Malawi	Zomba	c1	MAD20	64	NEGTSGTAVTTSTPGSGGSVTSGGSGGSVASGGSGGSVASGGSGGSVASGGSVASGGSGNSRRT
PT0183-C	East Africa	Malawi	Zomba	c1	MAD20	58	NEGTSGTAVTTSTPGSVASGGSVASGGSGGSVASGGSGGSVASGGSVASGGSGNSRRT
PT0184-C	East Africa	Malawi	Zomba	c1	MAD20	64	NEGTSGTAVTTSTPGSGGSVTSGGSGGSVASGGSVASGGSVASGGSVASGGSVASGGSGNSRRT
PT0189-Cx	East Africa	Malawi	Chikwawa	c1	MAD20	58	NEGTSGTAVTTSTPGSVASGGSVASGGSGGSVASGGSGGSVASGGSVASGGSGNSRRT
PT0191-Cx	East Africa	Malawi	Chikwawa	c1	MAD20	64	NEGTSGTAVTTSTPGSKGSVTSGGSGGSVASGGSGGSVASGGSGGSVASGGSVASGGSGNSRRT
PT0191-Cx	East Africa	Malawi	Chikwawa	c3	MAD20	64	NEGTSGTAVTTSTPGSKGSVTSGGSGGSVASGGSGGSVASGGSGGSVASGGSVASGGSGNSRRT
PT0195-C	East Africa	Malawi	Chikwawa	c1	MAD20	73	NEGTSGTAVTTSTPGSKGSVTSGGSGGSVASGGSGGSVASGGSGGSVASGGSGGSVASGGSVASGGSGNSRRT
PT0198-C	East Africa	Malawi	Chikwawa	c1	MAD20	58	NEGTSGTAVTTSTPGSGGSVTSGGSGGSVASGGSGGSVASGGSGGSVASGGSGNSRRT
PT0202-C	East Africa	Malawi	Chikwawa	c2	MAD20	58	NEGTSGTAVTTSTPGSVASGGSVASGGSGGSVASGGSGGSVASGGSVASGGSGNSRRT
PT0206-C	East Africa	Malawi	Chikwawa	c1	MAD20	61	NEGTSGTAVTTSTPGSGGSVTSGGSGGSGGSGGSVASGGSGGSVASGGSVASGGSGNSRRT
PT0208-Cx	East Africa	Malawi	Chikwawa	c1	MAD20	52	NEGTSGTAVTTSTPGSVASGGSGGSVASGGSGGSVASGGSVASGGSGNSRRT
PT0209-C	East Africa	Malawi	Chikwawa	c1	MAD20	58	NEGTSGTAVTTSTPGSVASGGSVASGGSGGSVASGGSGGSVASGGSVASGGSGNSRRT
PT0212-C	East Africa	Malawi	Chikwawa	c1	MAD20	64	NEGTSGTAVTTSTPGSGGSVTSGGSGGSVASGGSGGSVASGGSGGSVASGGSVASGGSGNSRRT
PT0219-C	East Africa	Malawi	Chikwawa	c1	MAD20	70	NEGTSGTAVTTSTPGSVASGGSVASGGSVASGGSVASGGSGGSVASGGSGGSVASGGSVASGGSGNSRRT
PT0220-Cx	East Africa	Malawi	Chikwawa	c1	MAD20	64	NEGTSGTAVTTSTPGSVASGGSVASGGSVASGGSGGSVASGGSGGSVASGGSVASGGSGNSRRT
PT0227-C	East Africa	Malawi	Chikwawa	c2	MAD20	64	NEGTSGTAVTTSTPGSGGSVTSGGSGGSVASGGSGGSVASGGSGGSVASGGSVASGGSGNSRRT
PT0230-Cx	East Africa	Malawi	Chikwawa	c1	MAD20	64	NEGTSGTAVTTSTPGSVASGGSVASGGSVASGGSGGSVASGGSGGSVASGGSVASGGSGNSRRT
PT0232-Cx	East Africa	Malawi	Chikwawa	c1	MAD20	55	NEGTSGTAVTTSTPGSKGSVTSGGSGGSVASGGSGGSVASGGSVASGGSGNSRRT
PT0235-Cx	East Africa	Malawi	Chikwawa	c2	MAD20	64	NEGTSGTAVTTSTPGSGGSVTSGGSGGSVASGGSGGSVASGGSGGSVASGGSVASGGSGNSRRT
PT0250-Cx	East Africa	Malawi	Chikwawa	c1	MAD20	64	NEGTSGTAVTTSTPGSKGSVTSGGSGGSVASGGSGGSVASGGSGGSVASGGSVASGGSGNSRRT
PT0254-Cx	East Africa	Malawi	Chikwawa	c2	MAD20	67	NEGTSGTAVTTSTPGSVASGGSGGSVASGGSGGSVASGGSGGSVASGGSVASGGSVASGGSGNSRRT
PT0257-Cx	East Africa	Malawi	Chikwawa	c1	MAD20	58	NEGTSGTAVTTSTPGSVASGGSVASGGSGGSVASGGSGGSVASGGSVASGGSGNSRRT
PT0261-Cx	East Africa	Malawi	Chikwawa	c1	MAD20	49	NEGTSGTAVTTSTPGSVASGGSGGSVASGGSVASGGSVASGGSGNSRRT
PT0266-C	East Africa	Malawi	Chikwawa	c1	MAD20	67	NEGTSGTAVTTSTPGSGGSVTSGGSGGSVASVASGGSGGSVASGGSGGSVASGGSVASGGSGNSRRT
PT0269-C	East Africa	Malawi	Chikwawa	c1	MAD20	55	NEGTSGTAVTTSTPGSKGSVASGGSVASGGSGGSGGSVASGGSVASGGSGNSRRT
PT0271-Cx	East Africa	Malawi	Chikwawa	c1	MAD20	58	NEGTSGTAVTTSTPGSVASGGSVASGGSGGSVASGGSGGSVASGGSVASGGSGNSRRT
PT0274-Cx	East Africa	Malawi	Chikwawa	c1	MAD20	55	NEGTSGTAVTTSTPGSGGSVTSGGSGGSVASGGSGGSVASGGSVASGGSGNSRRT
PT0276-C	East Africa	Malawi	Chikwawa	c1	MAD20	67	NEGTSGTAVTTSTPGSGGSVTSGGSVTSGGSVTSGGSGGSVASGGSVASGGSGGSVASGGSGNSRRT
PT0281-C	East Africa	Malawi	Zomba	c1	MAD20	58	NEGTSGTAVTTSTPGSVASGGSVASGGSGGSVASGGSGGSVASGGSVASGGSGNSRRT
PT0295-C	East Africa	Malawi	Zomba	c1	MAD20	64	NEGTSGTAVTTSTPGSKGSVTSGGSGGSVASGGSGGSVASGGSGGSVASGGSVASGGSGNSRRT
PT0302-C	East Africa	Malawi	Zomba	c1	MAD20	61	NEGTSGTAVTTSTPGSKGSVASGGSGGSVASGGSGGSVASGGSVASGGSVASGGSGNSRRT
PV0254-C	Asia	Vietnam	Bu Gia Map	c1	MAD20	58	NEGTSGTAVTTSTPGSGGSVTSGGSGGSVASGGSGGSVASGGSGGSVASGGSGNSRRT
PV0256-C	Asia	Vietnam	Bu Gia Map	c1	MAD20	46	NEGTSGTAVTTSTPGSGGSVTSGGSVTSGGSGGSVASGGSGNSRRT
PV0262-C	Asia	Vietnam	Bu Gia Map	c1	MAD20	55	NEGTSGTAVTTSTPGSGGSVTSGGSVTSGGSGGSVASVASVASVASGGSGNSRRT
PV0267-C	Asia	Vietnam	Bu Gia Map	c1	MAD20	58	NEGTSGTAVTTSTPGSKGSVASGGSGGSVASGGSVASGGSVASGGSVASGGSGNSRRT
PV0269-C	Asia	Vietnam	Bu Gia Map	c1	MAD20	58	NEGTSGTAVTTSTPGSKGSVASGGSGGSVASGGSVASGGSVASGGSVASGGSGNSRRT
PV0271-C	Asia	Vietnam	Bu Gia Map	c1	MAD20	52	NEGTSGTAVTTSTPGSGGSVTSGGSVTSGGSGGSVASVASVASGGSGNSRRT
PV0273-C	Asia	Vietnam	Bu Gia Map	c1	MAD20	52	NEGTSGTAVTTSTPGSSGSVTSGGSGGSVASVASGGSGGSVASGGSGNSRRT
PV0274-C	Asia	Vietnam	Bu Dang	c1	MAD20	52	NEGTSGTAVTTSTPGSKGSVASGGSGGSVASGGSVASGGSVASGGSGNSRRT
PV0279-C	Asia	Vietnam	Bu Gia Map	c1	MAD20	52	NEGTSGTAVTTSTPGSKGSGGSGGSGGSVASVASGGSVASVASGGSGNSRRT
PV0281-C	Asia	Vietnam	Bu Gia Map	c2	MAD20	52	NEGTSGTAVTTSTPGSGGSVTSGGSGGSVASVASGGSGGSVASGGSGNSRRT
PV0283-C	Asia	Vietnam	Bu Gia Map	c1	MAD20	55	NEGTSGTAVTTSTPGSGGSVTSGGSVTSGGSGGSVASVASVASVASGGSGNSRRT
PV0284-C	Asia	Vietnam	Phuoc Long	c1	MAD20	58	NEGTSGTAVTTSTPGSGGSVTSGGSVTSGGSVTSVASVASVASVASVASGGSGNSRRT
PV0285-C	Asia	Vietnam	Phuoc Long	c1	MAD20	58	NEGTSGTAVTTSTPGSKGSVASGGSGGSVASGGSVASGGSVASGGSVASGGSGNSRRT
PV0286-C	Asia	Vietnam	Phuoc Long	c1	MAD20	58	NEGTSGTAVTTSTPGSKGSVASGGSGGSVASGGSVASGGSVASGGSVASGGSGNSRRT
PV0287-C	Asia	Vietnam	Phuoc Long	c1	MAD20	52	NEGTSGTAVTTSTPGSGGSVTSGGSGGSVASVASGGSGGSVASGGSGNSRRT
PV0291-C	Asia	Vietnam	Bu Gia Map	c1	MAD20	52	NEGTSGTAVTTSTPGSSGSVTSGGSGGSVASVASGGSGGSVASGGSGNSRRT
PV0292-C	Asia	Vietnam	Bu Gia Map	c1	MAD20	55	NEGTSGTAVTTSTPGSGGSVTSGGSVTSGGSGGSVASVASVASVASGGSGNSRRT
PV0294-C	Asia	Vietnam	Bu Gia Map	c1	MAD20	52	NEGTSGTAVTTSTPGSKGSGGSGGSGGSVASVASGGSVASVASGGSGNSRRT
PV0295-C	Asia	Vietnam	Bu Gia Map	c1	MAD20	67	NEGTSGTAVTTSTPGSGGSVTSGGSGGSVASGGSGGSVASGGSGGSVASGGSGGSVASGGSGNSRRT
PV0297-C	Asia	Vietnam	Phuoc Long	c1	MAD20	55	NEGTSGTAVTTSTPGSGGSVTSGGSVTSGGSGGSVASVASVASVASGGSGNSRRT
PV0299-C	Asia	Vietnam	Bu Gia Map	c1	MAD20	55	NEGTSGTAVTTSTPGSGGSVTSGGSVTSGGSGGSVASVASVASVASGGSGNSRRT
PV0300-C	Asia	Vietnam	Phuoc Long	c1	MAD20	55	NEGTSGTAVTTSTPGSGGSVTSGGSVTSGGSGGSVASVASVASVASGGSGNSRRT
PV0302-C	Asia	Vietnam	Bu Gia Map	c1	MAD20	58	NEGTSGTAVTTSTPGSKGSVASGGSGGSVASGGSVASGGSVASGGSVASGGSGNSRRT
PV0305-C	Asia	Vietnam	Bu Gia Map	c1	MAD20	55	NEGTSGTAVTTSTPGSGGSVTSGGSVTSGGSGGSVASVASVASVASGGSGNSRRT
PV0306-C	Asia	Vietnam	Phuoc Long	c1	MAD20	58	NEGTSGTAVTTSTPGSKGSGGSVASGGSGGSGGSVASVASGGSVASVASGGSGNSRRT
PV0308-Cx	Asia	Vietnam	Phuoc Long	c1	MAD20	52	NEGTSGTAVTTSTPGSGGSVTSGGSGGSVASVASGGSGGSVASGGSGNSRRT
PV0309-C	Asia	Vietnam	Bu Gia Map	c1	MAD20	52	NEGTSGTAVTTSTPGSGGSVTSGGSVTSGGSGGSVASVASVASGGSGNSRRT
PV0310-C	Asia	Vietnam	Bu Gia Map	c1	MAD20	58	NEGTSGTAVTTSTPGSKGSVASGGSGGSVASGGSVASGGSVASGGSVASGGSGNSRRT
PV0311-C	Asia	Vietnam	Bu Gia Map	c1	MAD20	58	NEGTSGTAVTTSTPGSKGSVTSGGSGGSVASGGSGGSVASGGSGGSVASGGSGNSRRT
PV0312-C	Asia	Vietnam	Bu Gia Map	c1	MAD20	55	NEGTSGTAVTTSTPGSGGSVTSGGSVTSGGSGGSVASVASVASVASGGSGNSRRT
PV0318-C	Asia	Vietnam	Bu Gia Map	c1	MAD20	55	NEGTSGTAVTTSTPGSGGSVTSGGSVTSGGSGGSVASVASVASVASGGSGNSRRT
PV0320-C	Asia	Vietnam	Bu Gia Map	c1	MAD20	55	NEGTSGTAVTTSTPGSGGSVTSGGSVTSGGSGGSVASVASVASVASGGSGNSRRT
PV0321-C	Asia	Vietnam	Bu Gia Map	c1	MAD20	61	NEGTSGTAVTTSTPGSKGSGGSVASGGSGGSVASVASVASVASGGSVASVASGGSGNSRRT
PV0322-C	Asia	Vietnam	Bu Gia Map	c1	MAD20	55	NEGTSGTAVTTSTPGSGGSVTSGGSVTSGGSGGSVASVASVASVASGGSGNSRRT
PV0323-C	Asia	Vietnam	Bu Gia Map	c1	MAD20	55	NEGTSGTAVTTSTPGSGGSVTSGGSVTSGGSGGSVASVASVASVASGGSGNSRRT
PV0324-C	Asia	Vietnam	Bu Gia Map	c1	MAD20	55	NEGTSGTAVTTSTPGSGGSVTSGGSVTSGGSGGSVASVASVASVASGGSGNSRRT
PV0325-C	Asia	Vietnam	Bu Gia Map	c1	MAD20	52	NEGTSGTAVTTSTPGSKGSGGSGGSGGSVASVASGGSVASVASGGSGNSRRT
PV0328-C	Asia	Vietnam	Bu Gia Map	c1	MAD20	52	NEGTSGTAVTTSTPGSKGSGGSGGSGGSVASVASGGSVASVASGGSGNSRRT
PV0330-C	Asia	Vietnam	Bu Gia Map	c1	MAD20	55	NEGTSGTAVTTSTPGSGGSVTSGGSVTSGGSGGSVASVASVASVASGGSGNSRRT
PV0333-C	Asia	Vietnam	Phuoc Long	c1	MAD20	43	NEGTSGTAVTTSTPGSGGSVTSGGSGGSVASVASGGSGNSRRT
PV0337-C	Asia	Vietnam	Phuoc Long	c1	MAD20	52	NEGTSGTAVTTSTPGSVASGGSGGSVASGGSGGSVASGGSVASGGSGNSRRT
PV0338-C	Asia	Vietnam	Phuoc Long	c1	MAD20	52	NEGTSGTAVTTSTPGSVASGGSGGSVASGGSGGSVASGGSVASGGSGNSRRT
PV0344-C	Asia	Vietnam	Phuoc Long	c1	MAD20	55	NEGTSGTAVTTSTPGSGGSVTSGGSVTSGGSGGSVASVASVASVASGGSGNSRRT
PV0355-C	Asia	Vietnam	Phuoc Long	c1	MAD20	55	NEGTSGTAVTTSTPGSGGSVTSGGSVTSGGSGGSVASVASVASVASGGSGNSRRT
QC0165-C	Asia	Myanmar	Bago Division	c1	MAD20	52	NEGTSGTAVTTSTPGSGGSVTSGGSGGSVASVASGGSGGSVASGGSGNSRRT
QC0168-C	Asia	Myanmar	Bago Division	c1	MAD20	55	NEGTSGTAVTTSTPGSGGSVTSGGSVTSGGSGGSVASVASVASVASGGSGNSRRT
QC0169-C	Asia	Myanmar	Bago Division	c1	MAD20	61	NEGTSGTAVTTSTPGSKGSVASGGSGGSVASGGSGGSVASGGSVASGGSVASGGSGNSRRT
QC0170-C	Asia	Myanmar	Bago Division	c1	MAD20	61	NEGTSGTAVTTSTPGSKGSVTSGGSGGSGGSVASGGSVASGGSGGSVASVASGGSGNSRRT
QC0172-C	Asia	Myanmar	Bago Division	c1	MAD20	73	NEGTSGTAVTTSTPGSGGSVTSGGSGGSGGSVASGGSVASGGSVASGGSGGSVASVASGGSVASGGSGNSRRT
QC0173-C	Asia	Myanmar	Bago Division	c1	MAD20	58	NEGTSGTAVTTSTPGSKGSGGSVASGGSGGSGGSVASVASGGSVASVASGGSGNSRRT
QC0175-C	Asia	Myanmar	Bago Division	c1	MAD20	58	NEGTSGTAVTTSTPGSKGSGGSVASGGSGGSGGSVASVASGGSVASVASGGSGNSRRT
QC0176-C	Asia	Myanmar	Bago Division	c1	MAD20	55	NEGTSGTAVTTSTPGSKGSVASGGSGGSVASGGSGGSVASGGSVASGGSGNSRRT
QC0183-C	Asia	Myanmar	Bago Division	c1	MAD20	55	NEGTSGTAVTTSTPGSKGSVASGGSGGSVASGGSGGSVASGGSVASGGSGNSRRT
QC0184-C	Asia	Myanmar	Bago Division	c1	MAD20	58	NEGTSGTAVTTSTPGSVASGGSVASGGSGGSVASGGSGGSVASGGSVASGGSGNSRRT
QC0185-C	Asia	Myanmar	Bago Division	c1	MAD20	58	NEGTSGTAVTTSTPGSVASGGSVASGGSGGSVASGGSGGSVASGGSVASGGSGNSRRT
QC0186-C	Asia	Myanmar	Bago Division	c1	MAD20	58	NEGTSGTAVTTSTPGSKGSGGSVASGGSGGSGGSVASVASGGSVASVASGGSGNSRRT
QC0187-C	Asia	Myanmar	Bago Division	c1	MAD20	55	NEGTSGTAVTTSTPGSGGSVTSGGSVTSGGSGGSVASVASVASVASGGSGNSRRT
QC0189-C	Asia	Myanmar	Bago Division	c1	MAD20	58	NEGTSGTAVTTSTPGSKGSGGSVASGGSGGSGGSVASVASGGSVASVASGGSGNSRRT
QC0194-C	Asia	Myanmar	Bago Division	c1	MAD20	55	NEGTSGTAVTTSTPGSGGSVTSGGSVTSGGSGGSVASVASVASVASGGSGNSRRT
QC0195-C	Asia	Myanmar	Bago Division	c1	MAD20	55	NEGTSGTAVTTSTPGSGGSVTSGGSVTSGGSGGSVASVASVASVASGGSGNSRRT
QC0196-C	Asia	Myanmar	Bago Division	c1	MAD20	55	NEGTSGTAVTTSTPGSKGSVASGGSGGSVASGGSGGSVASGGSVASGGSGNSRRT
QC0198-C	Asia	Myanmar	Bago Division	c1	MAD20	55	NEGTSGTAVTTSTPGSGGSVTSGGSVTSGGSGGSVASVASVASVASGGSGNSRRT
QC0199-C	Asia	Myanmar	Bago Division	c2	MAD20	55	NEGTSGTAVTTSTPGSKGSVASGGSGGSVASGGSGGSVASGGSVASGGSGNSRRT
QC0200-C	Asia	Myanmar	Bago Division	c1	MAD20	52	NEGTSGTAVTTSTPGSGGSVTSGGSVTSGGSGGSVASVASVASGGSGNSRRT
QC0201-C	Asia	Myanmar	Bago Division	c1	MAD20	67	NEGTSGTAVTTSTPGSKGSVTSGGSGGSGGSVASGGSVASGGSGGSVASVASGGSVASGGSGNSRRT
QC0206-C	Asia	Myanmar	Bago Division	c1	MAD20	61	NEGTSGTAVTTSTPGSKGSVTSGGSGGSGGSVASGGSVASGGSGGSVASVASGGSGNSRRT
QC0207-C	Asia	Myanmar	Bago Division	c1	MAD20	58	NEGTSGTAVTTSTPGSKGSGGSVASGGSGGSGGSVASVASGGSVASVASGGSGNSRRT
QC0209-C	Asia	Myanmar	Bago Division	c1	MAD20	55	NEGTSGTAVTTSTPGSGGSVTSGGSVTSGGSGGSVASVASVASVASGGSGNSRRT
QC0210-C	Asia	Myanmar	Bago Division	c1	MAD20	61	NEGTSGTAVTTSTPGSKGSVTSGGSGGSGGSVASGGSVASGGSGGSVASVASGGSGNSRRT
QC0211-C	Asia	Myanmar	Bago Division	c1	MAD20	58	NEGTSGTAVTTSTPGSKGSGGSVASGGSGGSGGSVASVASGGSVASVASGGSGNSRRT
QC0219-C	Asia	Myanmar	Bago Division	c1	MAD20	58	NEGTSGTAVTTSTPGSKGSVASGGSGGSVASGGSVASGGSVASGGSVASGGSGNSRRT
QC0220-C	Asia	Myanmar	Bago Division	c1	MAD20	61	NEGTSGTAVTTSTPGSKGSVTSGGSGGSGGSVASGGSVASGGSGGSVASVASGGSGNSRRT
QC0221-C	Asia	Myanmar	Bago Division	c1	MAD20	58	NEGTSGTAVTTSTPGSKGSGGSVASGGSGGSGGSVASVASGGSVASVASGGSGNSRRT
QC0222-C	Asia	Myanmar	Bago Division	c1	MAD20	61	NEGTSGTAVTTSTPGSKGSVTSGGSGGSGGSVASGGSVASGGSGGSVASVASGGSGNSRRT
QC0223-C	Asia	Myanmar	Bago Division	c1	MAD20	55	NEGTSGTAVTTSTPGSGGSVTSGGSVTSGGSGGSVASVASVASVASGGSGNSRRT
QC0225-C	Asia	Myanmar	Bago Division	c1	MAD20	43	NEGTSGTAVTTSTPGSGGSVTSGGSGGSVASVASGGSGNSRRT
QC0227-C	Asia	Myanmar	Bago Division	c1	MAD20	58	NEGTSGTAVTTSTPGSKGSGGSVASGGSGGSGGSVASVASGGSVASVASGGSGNSRRT
QC0228-C	Asia	Myanmar	Bago Division	c1	MAD20	58	NEGTSGTAVTTSTPGSKGSGGSVASGGSGGSGGSVASVASGGSVASVASGGSGNSRRT
QC0229-C	Asia	Myanmar	Bago Division	c1	MAD20	55	NEGTSGTAVTTSTPGSGGSVTSGGSVTSGGSGGSVASVASVASVASGGSGNSRRT
QC0230-C	Asia	Myanmar	Bago Division	c1	MAD20	58	NEGTSGTAVTTSTPGSKGSGGSVASGGSGGSGGSVASVASGGSVASVASGGSGNSRRT
QC0235-C	Asia	Myanmar	Bago Division	c1	MAD20	49	NEGTSGTAVTTSTPGSSGSVTSGGSGGSVASVASGGSVASGGSGNSRRT
QC0239-C	Asia	Myanmar	Bago Division	c1	MAD20	58	NEGTSGTAVTTSTPGSKGSGGSVASGGSGGSGGSVASVASGGSVASVASGGSGNSRRT
QC0242-C	Asia	Myanmar	Bago Division	c1	MAD20	52	NEGTSGTAVTTSTPGSGGSVTSGGSGGSVASVASGGSGGSVASGGSGNSRRT
QE0395-C	Asia	Laos	Attapeu	c1	MAD20	55	NEGTSGTAVTTSTPGSGGSVTSGGSVTSGGSGGSVASVASVASVASGGSGNSRRT
QE0396-C	Asia	Laos	Attapeu	c1	MAD20	52	NEGTSGTAVTTSTPGSGGSVTSGGSGGSGGSGGSVASVASVASGGSGNSRRT
QE0397-C	Asia	Laos	Attapeu	c1	MAD20	58	NEGTSGTAVTTSTPGSKGSVTSGGSGGSVASGGSGGSVASGGSGGSVASGGSGNSRRT
QE0398-C	Asia	Laos	Attapeu	c1	MAD20	52	NEGTSGTAVTTSTPGSGGSVTSGGSGGSVASVASGGSGGSVASGGSGNSRRT
QE0400-C	Asia	Laos	Attapeu	c1	MAD20	52	NEGTSGTAVTTSTPGSGGSVTSGGSGGSVASVASGGSGGSVASGGSGNSRRT
QE0401-C	Asia	Laos	Attapeu	c1	MAD20	52	NEGTSGTAVTTSTPGSGGSVTSGGSGGSVASVASGGSGGSVASGGSGNSRRT
QE0403-Cx	Asia	Laos	Attapeu	c1	MAD20	58	NEGTSGTAVTTSTPGSGGSVTSGGSVTSGGSVTSGGSGGSVASVASVASGGSGNSRRT
QE0404-C	Asia	Laos	Attapeu	c1	MAD20	58	NEGTSGTAVTTSTPGSKGSVTSGGSGGSVASGGSGGSVASGGSGGSVASGGSGNSRRT
QE0414-C	Asia	Laos	Attapeu	c1	MAD20	58	NEGTSGTAVTTSTPGSKGSVTSGGSGGSVASGGSGGSVASGGSGGSVASGGSGNSRRT
QE0415-C	Asia	Laos	Attapeu	c1	MAD20	58	NEGTSGTAVTTSTPGSGGSVTSGGSVTSGGSVTSGGSGGSVASVASVASGGSGNSRRT
QE0416-C	Asia	Laos	Attapeu	c2	MAD20	58	NEGTSGTAVTTSTPGSGGSVTSGGSVTSGGSVTSGGSGGSVASVASVASGGSGNSRRT
QE0418-C	Asia	Laos	Attapeu	c1	MAD20	58	NEGTSGTAVTTSTPGSKGSGGSVASGGSGGSGGSVASVASGGSVASVASGGSGNSRRT
QE0419-C	Asia	Laos	Attapeu	c1	MAD20	58	NEGTSGTAVTTSTPGSKGSGGSVASGGSGGSGGSVASVASGGSVASVASGGSGNSRRT
QE0423-C	Asia	Laos	Attapeu	c1	MAD20	49	NEGTSGTAVTTSTPGSKGSVTSGGSGGSVASGGSGGSVASGGSGNSRRT
QE0424-C	Asia	Laos	Attapeu	c2	MAD20	58	NEGTSGTAVTTSTPGSKGSVTSGGSGGSVASGGSGGSVASGGSGGSVASGGSGNSRRT
QE0425-C	Asia	Laos	Attapeu	c1	MAD20	52	NEGTSGTAVTTSTPGSKGSGGSGGSGGSVASVASGGSVASVASGGSGNSRRT
QE0427-C	Asia	Laos	Attapeu	c1	MAD20	58	NEGTSGTAVTTSTPGSKGSVTSGGSGGSVASGGSGGSVASGGSGGSVASGGSGNSRRT
QE0428-C	Asia	Laos	Attapeu	c1	MAD20	58	NEGTSGTAVTTSTPGSKGSVTSGGSGGSVASGGSGGSVASGGSGGSVASGGSGNSRRT
QE0431-C	Asia	Laos	Attapeu	c1	MAD20	58	NEGTSGTAVTTSTPGSKGSVTSGGSGGSVASGGSGGSVASGGSGGSVASGGSGNSRRT
QE0435-C	Asia	Laos	Attapeu	c1	MAD20	58	NEGTSGTAVTTSTPGSKGSVTSGGSGGSVASGGSGGSVASGGSGGSVASGGSGNSRRT
QE0436-C	Asia	Laos	Attapeu	c1	MAD20	49	NEGTSGTAVTTSTPGSKGSVTSGGSGGSVASGGSGGSVASGGSGNSRRT
QE0437-C	Asia	Laos	Attapeu	c1	MAD20	46	NEGTSGTAVTTSTPGSKGSVASGGSGGSVASGGSVASGGSGNSRRT
QE0438-C	Asia	Laos	Attapeu	c1	MAD20	58	NEGTSGTAVTTSTPGSKGSGGSVASGGSGGSGGSVASVASGGSVASVASGGSGNSRRT
QE0439-C	Asia	Laos	Attapeu	c1	MAD20	58	NEGTSGTAVTTSTPGSKGSGGSVASGGSGGSGGSVASVASGGSVASVASGGSGNSRRT
QE0443-C	Asia	Laos	Attapeu	c1	MAD20	52	NEGTSGTAVTTSTPGSGGSVTSGGSGGSVASVASGGSGGSVASGGSGNSRRT
QE0444-C	Asia	Laos	Attapeu	c1	MAD20	46	NEGTSGTAVTTSTPGSKGSVASGGSGGSVASGGSVASGGSGNSRRT
QE0445-C	Asia	Laos	Attapeu	c1	MAD20	61	NEGTSGTAVTTSTPGSKGSGGSVASGGSGGSVASVASVASVASGGSVASVASGGSGNSRRT
QE0448-C	Asia	Laos	Attapeu	c1	MAD20	52	NEGTSGTAVTTSTPGSGGSVTSGGSGGSVASVASGGSGGSVASGGSGNSRRT
QE0451-C	Asia	Laos	Attapeu	c1	MAD20	58	NEGTSGTAVTTSTPGSVASGGSVASGGSGGSVASGGSGGSVASGGSVASGGSGNSRRT
QE0453-C	Asia	Laos	Attapeu	c2	MAD20	58	NEGTSGTAVTTSTPGSKGSVASGGSGGSVASGGSVASGGSVASGGSVASGGSGNSRRT
QE0455-C	Asia	Laos	Attapeu	c1	MAD20	58	NEGTSGTAVTTSTPGSGGSVTSGGSGGSVASGGSGGSVASGGSGGSVASGGSGNSRRT
QE0456-C	Asia	Laos	Attapeu	c1	MAD20	49	NEGTSGTAVTTSTPGSKGSVTSGGSGGSVASGGSGGSVASGGSGNSRRT
QE0457-C	Asia	Laos	Attapeu	c1	MAD20	58	NEGTSGTAVTTSTPGSKGSVTSGGSGGSVASGGSGGSVASGGSGGSVASGGSGNSRRT
QE0460-C	Asia	Laos	Attapeu	c1	MAD20	49	NEGTSGTAVTTSTPGSKGSVTSGGSGGSVASGGSGGSVASGGSGNSRRT
QE0461-C	Asia	Laos	Attapeu	c1	MAD20	55	NEGTSGTAVTTSTPGSGGSVTSGGSVTSGGSGGSVASVASVASVASGGSGNSRRT
QE0463-C	Asia	Laos	Attapeu	c1	MAD20	49	NEGTSGTAVTTSTPGSKGSVTSGGSGGSVASGGSGGSVASGGSGNSRRT
QE0464-C	Asia	Laos	Attapeu	c1	MAD20	58	NEGTSGTAVTTSTPGSKGSVASGGSGGSVASGGSVASGGSVASGGSVASGGSGNSRRT
QE0468-C	Asia	Laos	Attapeu	c1	MAD20	40	NEGTSGTAVTTSTPGSGGSVTSGGSGGSVASGGSGNSRRT
QE0473-C	Asia	Laos	Attapeu	c1	MAD20	52	NEGTSGTAVTTSTPGSKGSGGSGGSGGSVASVASGGSVASVASGGSGNSRRT
QE0474-C	Asia	Laos	Attapeu	c1	MAD20	46	NEGTSGTAVTTSTPGSGGSGGSVASVASGGSGGSVASGGSGNSRRT
QE0475-C	Asia	Laos	Attapeu	c1	MAD20	58	NEGTSGTAVTTSTPGSKGSVTSGGSGGSVASGGSGGSVASGGSGGSVASGGSGNSRRT
QE0476-C	Asia	Laos	Attapeu	c1	MAD20	43	NEGTSGTAVTTSTPGSGGSVTSGGSGGSVASVASGGSGNSRRT
QE0481-C	Asia	Laos	Attapeu	c1	MAD20	58	NEGTSGTAVTTSTPGSGGSVTSGGSVTSGGSVTSGGSGGSVASVASVASGGSGNSRRT
QG0183-C	West Africa	DR of the Congo	Kinshasa	c1	MAD20	64	NEGTSGTAVTTSTPGSKGSVTSGGSGGSVASGGSGGSVASGGSGGSVASGGSVASGGSGNSRRT
QG0185-C	West Africa	DR of the Congo	Kinshasa	c1	MAD20	67	NEGTSGTAVTTSTPGSKGSVTSGGSGGSGGSVASGGSGGSVASGGSGGSVASGGSVASGGSGNSRRT
QG0190-C	West Africa	DR of the Congo	Kinshasa	c1	MAD20	61	NEGTSGTAVTTSTPGSKGSVTSGGSGGSGGSVASGGSGGSVASGGSGGSVASGGSGNSRRT
QG0191-C	West Africa	DR of the Congo	Kinshasa	c2	MAD20	67	NEGTSGTAVTTSTPGSKGSVTSGGSGGSVASGGSGGSVASGGSVASGGSVASGGSVASGGSGNSRRT
QG0193-C	West Africa	DR of the Congo	Kinshasa	c2	MAD20	61	NEGTSGTAVTTSTPGSKGSVTSGGSGGSVASGGSGGSVASGGSVASGGSVASGGSGNSRRT
QG0193-C	West Africa	DR of the Congo	Kinshasa	c1	MAD20	64	NEGTSGTAVTTSTPGSKGSGGSVASVASGGSVASGGSGGSVASVASGGSVASVASGGSGNSRRT
QG0194-C	West Africa	DR of the Congo	Kinshasa	c1	MAD20	52	NEGTSGTAVTTSTPGSKGSGGSVASGGSGGSVASVASGGSVASGGSGNSRRT
QG0196-C	West Africa	DR of the Congo	Kinshasa	c2	MAD20	64	NEGTSGTAVTTSTPGSKGSVTSGGSGGSVASGGSGGSVASGGSGGSVASGGSVASGGSGNSRRT
QG0203-C	West Africa	DR of the Congo	Kinshasa	c2	MAD20	67	NEGTSGTAVTTSTPGSKGSVTSGGSGGSGGSVASGGSGGSVASGGSGGSVASGGSVASGGSGNSRRT
QG0210-C	West Africa	DR of the Congo	Kinshasa	c1	MAD20	73	NEGTSGTAVTTSTPGSKGSVTSGGSGGSGGSVASGGSGGSVASGGSGGSVASGGSVASGGSVASGGSGNSRRT
QG0215-C	West Africa	DR of the Congo	Kinshasa	c2	MAD20	61	NEGTSGTAVTTSTPGSKGSVTSGGSGGSVASGGSGGSVASGGSVASGGSVASGGSGNSRRT
QG0218-C	West Africa	DR of the Congo	Kinshasa	c1	MAD20	64	NEGTSGTAVTTSTPGSKGSVTSGGSGGSVASGGSGGSVASGGSGGSVASGGSVASGGSGNSRRT
QG0228-C	West Africa	DR of the Congo	Kinshasa	c1	MAD20	52	NEGTSGTAVTTSTPGSKGSGGSVASGGSGGSVASVASGGSVASGGSGNSRRT
QG0231-C	West Africa	DR of the Congo	Kinshasa	c1	MAD20	73	NEGTSGTAVTTSTPGSKGSVASGGSVASVASGGSVASVASGGSGGSVASGGSGGSVASGGSVASGGSGNSRRT
QG0236-C	West Africa	DR of the Congo	Kinshasa	c1	MAD20	73	NEGTSGTAVTTSTPGSKGSVTSGGSGGSVASGGSGGSVASGGSGGSVASGGSGGSVASGGSVASGGSGNSRRT
QG0238-C	West Africa	DR of the Congo	Kinshasa	c1	MAD20	73	NEGTSGTAVTTSTPGSKGSVTSGGSGGSVASGGSGGSVASGGSGGSVASGGSGGSVASGGSVASGGSGNSRRT
QG0239-C	West Africa	DR of the Congo	Kinshasa	c1	MAD20	76	NEGTSGTAVTTSTPGSKGSVTSGGSGGSGGSVASGGSGGSVASGGSGGSVASGGSGGSVASGGSVASGGSGNSRRT
QG0243-C	West Africa	DR of the Congo	Kinshasa	c1	MAD20	67	NEGTSGTAVTTSTPGSKGSVTSGGSGGSVASGGSGGSVASGGSGGSVASGGSGGSVASGGSGNSRRT
QG0245-C	West Africa	DR of the Congo	Kinshasa	c1	MAD20	64	NEGTSGTAVTTSTPGSKGSVASGGSVASGGSGGSVASGGSGGSVASGGSGGSVASGGSGNSRRT
QG0246-C	West Africa	DR of the Congo	Kinshasa	c1	MAD20	64	NEGTSGTAVTTSTPGSKGSVTSGGSGGSVASGGSGGSVASGGSGGSVASGGSVASGGSGNSRRT
QG0255-C	West Africa	DR of the Congo	Kinshasa	c1	MAD20	64	NEGTSGTAVTTSTPGSKGSVASGGSVASGGSGGSVASGGSGGSVASGGSGGSVASGGSGNSRRT
QG0258-C	West Africa	DR of the Congo	Kinshasa	c1	MAD20	73	NEGTSGTAVTTSTPGSKGSVTSGGSGGSVASGGSGGSVASGGSGGSVASGGSGGSVASGGSVASGGSGNSRRT
QG0260-C	West Africa	DR of the Congo	Kinshasa	c2	MAD20	64	NEGTSGTAVTTSTPGSGGSVTSGGSGGSVASGGSGGSVASGGSGGSVASGGSVASGGSGNSRRT
QG0262-C	West Africa	DR of the Congo	Kinshasa	c1	MAD20	67	NEGTSGTAVTTSTPGSKGSVTSGGSGGSVASGGSGGSVASGGSVASGGSVASGGSVASGGSGNSRRT
QG0270-C	West Africa	DR of the Congo	Kinshasa	c1	MAD20	67	NEGTSGTAVTTSTPGSKGSVTSGGSGGSVASGGSGGSVASGGSGGSVASGGSGGSVASGGSGNSRRT
QG0277-C	West Africa	DR of the Congo	Kinshasa	c1	MAD20	64	NEGTSGTAVTTSTPGSKGSVTSGGSGGSVASGGSGGSVASGGSGGSVASGGSVASGGSGNSRRT
QG0278-C	West Africa	DR of the Congo	Kinshasa	c1	MAD20	67	NEGTSGTAVTTSTPGSKGSVTSGGSGGSVASGGSGGSVASGGSGGSVASGGSGGSVASGGSGNSRRT
QG0279-C	West Africa	DR of the Congo	Kinshasa	c2	MAD20	58	NEGTSGTAVTTSTPGSKGSVTSGGSGGSVASGGSGGSVASGGSGGSVASGGSGNSRRT
QG0280-C	West Africa	DR of the Congo	Kinshasa	c2	MAD20	76	NEGTSGTAVTTSTPGSKGSVTSGGSGGSVASGGSGGSVASGGSGGSVASGGSVASGGSVASGGSVASGGSGNSRRT
QG0294-C	West Africa	DR of the Congo	Kinshasa	c1	MAD20	73	NEGTSGTAVTTSTPGSGGSVTSGGSGGSGGSVASGGSGGSVASGGSGGSVASGGSVASGGSVASGGSGNSRRT
QG0298-C	West Africa	DR of the Congo	Kinshasa	c1	MAD20	64	NEGTSGTAVTTSTPGSKGSVTSGGSGGSVASGGSGGSVASGGSGGSVASGGSVASGGSGNSRRT
QJ0004-C	West Africa	Nigeria	Ilorin	c1	MAD20	61	NEGTSGTAVTTSTPGSGGSVTSGGSGGSVASGGSVASGGSGGSVASGGSVASGGSGNSRRT
QJ0005-C	West Africa	Nigeria	Ilorin	c1	MAD20	61	NEGTSGTAVTTSTPGSGGSVTSGGSGGSVASGGSGGSVASGGSVASGGSVASGGSGNSRRT
SenT046-10	West Africa	Senegal	Thies	c2	MAD20	55	NEGTSGTAVTTSTPGSKGSVASGGSVASGGSGGSGGSVASGGSVASGGSGNSRRT
SenT064-10	West Africa	Senegal	Thies	c1	MAD20	55	NEGTSGTAVTTSTPGSKGSVASGGSVASGGSGGSGGSVASGGSVASGGSGNSRRT
SenT080-10	West Africa	Senegal	Thies	c2	MAD20	67	NEGTSGTAVTTSTPGSKGSVTSGGSGGSGGSVASGGSGGSVASGGSGGSVASGGSVASGGSGNSRRT
SenT082-10	West Africa	Senegal	Thies	c1	MAD20	67	NEGTSGTAVTTSTPGSKGSVTSGGSGGSGGSVASGGSGGSVASGGSGGSVASGGSVASGGSGNSRRT
SenT097-09	West Africa	Senegal	Thies	c1	MAD20	67	NEGTSGTAVTTSTPGSKGSVTSGGSGGSGGSVASGGSVASGGSVASGGSVASGGSVASGGSGNSRRT
SenT097-11	West Africa	Senegal	Thies	c1	MAD20	73	NEGTSGTAVTTSTPGSKGSGGSVASGGSGGSVASGGSGGSVASGGSGGSVASGGSVASGGSVASGGSGNSRRT
SenT117-08	West Africa	Senegal	Thies	c1	MAD20	49	NEGTSGTAVTTSTPGSKGSVASGGSGGSVASGGSGGSVASGGSGNSRRT
SenT123-09	West Africa	Senegal	Thies	c1	MAD20	64	NEGTSGTAVTTSTPGSKGSVASGGSVASGGSVASGGSGGSVASGGSVASGGSVASGGSGNSRRT
SenT124-10	West Africa	Senegal	Thies	c1	MAD20	64	NEGTSGTAVTTSTPGSGGSVTSGGSGGSGGSVASGGSVASGGSGGSVASGGSVASGGSGNSRRT
SenT128-09	West Africa	Senegal	Thies	c1	MAD20	61	NEGTSGTAVTTSTPGSKGSVASGGSVASGGSVASGGSVASGGSVASGGSVASGGSGNSRRT
SenT140-11	West Africa	Senegal	Thies	c1	MAD20	73	NEGTSGTAVTTSTPGSKGSGGSVASGGSGGSVASGGSGGSVASGGSGGSVASGGSVASGGSVASGGSGNSRRT
PA0134-C	West Africa	Guinea	Nzerekore	c1	MR	55	NEGTSGTAVTTSTPGSKGSVTSGGSGGSGGSGGSGATVPSGTASTKGAIRSPDAA
PA0145-C	West Africa	Guinea	Nzerekore	c2	MR	52	NEGTSGTAVTTSTPGSKGSVTSGGSGGSGGSGATVPSGTASTKGAIRSPDAA
PA0173-C	West Africa	Guinea	Nzerekore	c1	MR	52	NEGTSGTAVTTSTPGSKGSVTSGGSGGSGGSGATVPSGTASTKGAIRSPDAA
PA0177-C	West Africa	Guinea	Nzerekore	c2	MR	52	NEGTSGTAVTTSTPGSKGSVTSGGSGGSGGSGATVPSGTASTKGAIRSPDAA
PA0178-C	West Africa	Guinea	Nzerekore	c1	MR	55	NEGTSGTAVTTSTPGSKGSVTSGGSGGSGGSGGSGATVPSGTASTKGAIRSPDAA
PA0191-C	West Africa	Guinea	Nzerekore	c1	MR	52	NEGTSGTAVTTSTPGSKGSVTSGGSGGSGGSGATVPSGTASTKGAIRSPDAA
PA0203-C	West Africa	Guinea	Nzerekore	c1	MR	49	NEGTSGTAVTTSTPGSKGSVTSGGSGGSGATVPSGTASTKGAIRSPDAA
PA0205-C	West Africa	Guinea	Nzerekore	c1	MR	61	NEGTSGTAVTTSTPGSKGSVTSGGSGGSGGSGGSGGSGGSGATVPSGTASTKGAIRSPDAA
PF0027-C	West Africa	Ghana	Kassena	c1	MR	52	NEGTSGTAVTTSTPGSKGSVTSGGSGGSGGSGATVPSGTASTKGAIRSPDAA
PF0106-C	West Africa	Ghana	Kassena	c1	MR	49	NEGTSGTAVTTSTPGSKGSVTSGGSGGSGATVPSGTASTKGAIRSPDAA
PF0152-C	West Africa	Ghana	Kassena	c1	MR	49	NEGTSGTAVTTSTPGSKGSVTSGGSGGSGATVPSGTASTKGAIRSPDAA
PF0328-C	West Africa	Ghana	Kassena	c1	MR	55	NEGTSGTAVTTSTPGSKGSVTSGGSGGSGGSGGSGATVPSGTASTKGAIRSPDAA
PF0371-C	West Africa	Ghana	Kassena	c1	MR	61	NEGTSGTAVTTSTPGSKGSVTSGGSGGSGGSGGSGGSGGSGATVPSGTASTKGAIRSPDAA
PF0472-C	West Africa	Ghana	Kassena	c1	MR	52	NEGTSGTAVTTSTPGSKGSVTSGGSGGSGGSGATVPSGTASTKGAIRSPDAA
PF0518-C	West Africa	Ghana	Kassena	c1	MR	55	NEGTSGTAVTTSTPGSKGSVTSGGSGGSGGSGGSGATVPSGTASTKGAIRSPDAA
PF0651-C	West Africa	Ghana	Kintampo	c1	MR	52	NEGTSGTAVTTSTPGSKGSVTSGGSGGSGGSGATVPSGTASTKGAIRSPDAA
PF0674-C	West Africa	Ghana	Kassena	c1	MR	52	NEGTSGTAVTTSTPGSKGSVTSGGSGGSGGSGATVPSGTASTKGAIRSPDAA
PF0685-C	West Africa	Ghana	Kassena	c1	MR	64	NEGTSGTAVTTSTPGSKGSVTSGGSGGSGGSGGSGGSGGSGGSGATVPSGTASTKGAIRSPDAA
PF0701-C	West Africa	Ghana	Kassena	c1	MR	55	NEGTSGTAVTTSTPGSKGSVTSGGSGGSGGSGGSGATVPSGTASTKGAIRSPDAA
PF0753-C	West Africa	Ghana	Kassena	c2	MR	55	NEGTSGTAVTTSTPGSKGSVTSGGSGGSGGSGGSGATVPSGTASTKGAIRSPDAA
PF0756-C	West Africa	Ghana	Kassena	c1	MR	52	NEGTSGTAVTTSTPGSKGSVTSGGSGGSGGSGATVPSGTASTKGAIRSPDAA
PF0764-C	West Africa	Ghana	Kassena	c1	MR	52	NEGTSGTAVTTSTPGSKGSVTSGGSGGSGGSGATVPSGTASTKGAIRSPDAA
PF0790-C	West Africa	Ghana	Kassena	c2	MR	52	NEGTSGTAVTTSTPGSKGSGGSVASGGSGGSGATVPSGTASTKGAIRSPDAA
PM0151-C	West Africa	Mali	Bandiagara	c1	MR	52	NEGTSGTAVTTSTPGSKGSVTSGGSGGSGGSGATVPSGTASTKGAIRSPDAA
PR0120-C	Asia	Bangladesh	Ramu	c1	MR	55	NEGTSGTAVTTSTPGSKGSVTSGGSGGSGGSGGSGATVPSGTASTKGAIRSPDAA
PT0148-C	East Africa	Malawi	Chikwawa	c2	MR	49	NEGTSGTAVTTSTPGSKGSVTSGGSGGSGATVPSGTASTKGAIRSPDAA
PT0172-C	East Africa	Malawi	Chikwawa	c2	MR	49	NEGTSGTAVTTSTPGSKGSVTSGGSGGSGATVPSGTASTKGAIRSPDAA
PT0190-C	East Africa	Malawi	Chikwawa	c1	MR	49	NEGTSGTAVTTSTPGSKGSVTSGGSGGSGATVPSGTASTKGAIRSPDAA
QG0276-C	West Africa	DR of the Congo	Kinshasa	c1	MR	52	NEGTSGTAVTTSTPGSKGSVTSGGSGGSGGSGATVPSGTASTKGAIRSPDAA
QG0282-C	West Africa	DR of the Congo	Kinshasa	c1	MR	55	NEGTSGTAVTTSTPGSKGSVTSGGSGGSGGSGGSGATVPSGTASTKGAIRSPDAA
SenT008-10	West Africa	Senegal	Thies	c1	MR	61	NEGTSGTAVTTSTPGSKGSVTSGGSGGSGGSGGSGGSGGSGATVPSGTASTKGAIRSPDAA
SenT085-10	West Africa	Senegal	Thies	c1	MR	52	NEGTSGTAVTTSTPGSKGSVTSGGSGGSGGSGATVPSGTASTKGAIRSPDAA
PA0148-C	West Africa	Guinea	Nzerekore	c1	RO-33	46	KDGANTQVVAKPADAVSTQSAKNPPGATVPSGTASTKGAIRSPDAA
PA0161-C	West Africa	Guinea	Nzerekore	c1	RO-33	46	KDGANTQVVAKPADAVSTQSAKNPPGATVPSGTASTKGAIRSPGAA
PA0171-C	West Africa	Guinea	Nzerekore	c1	RO-33	46	KDGANTQVVAKPADAVSTQSAKNPPGATVPSGTASTKGAIRSPGAA
PA0172-C	West Africa	Guinea	Nzerekore	c1	RO-33	46	KDGANTQVVAKPADAVSTQSAKNPPGATVPSGTASTKGAIRSPGAA
PA0184-C	West Africa	Guinea	Nzerekore	c1	RO-33	46	KDGANTQVVAKPADAVSTQSAKNPPGATVPSGTASTTGAIRSPGAA
PA0186-C	West Africa	Guinea	Nzerekore	c1	RO-33	46	KDGANTQVVAKPADAVSTQSAKNPPGATVPSGTASTKGAIRSPGAA
PA0202-C	West Africa	Guinea	Nzerekore	c1	RO-33	46	KDGANTQVVAKPADAVSTQSAKNPPGATVPSGTASTKGAIRSPGAA
PA0207-C	West Africa	Guinea	Nzerekore	c1	RO-33	46	KDGANTQVVAKPADAVSTQSAKNPPGATVPSGTASTKGAIRSPGAA
PA0208-C	West Africa	Guinea	Nzerekore	c1	RO-33	46	KDGANTQVVAKPADAVSTQSAKNPPGATVPSGTASTKGAIRSPGAA
PA0221-C	West Africa	Guinea	Nzerekore	c1	RO-33	46	KDGANTQVVAKPADAVSTQSAKNPPGATVPSGTASTKGAIRSPDAA
PA0222-C	West Africa	Guinea	Nzerekore	c1	RO-33	46	KDGANTQVVAKPADAVSTQSAKNPPGATVPSGTASTKGAIRSPGAA
PA0232-C	West Africa	Guinea	Nzerekore	c1	RO-33	46	KDGANTQVVAKPADAVSTQSAKNPPGATVPSGTASTTGAIRSPGAA
PA0270-C	West Africa	Guinea	Nzerekore	c1	RO-33	46	KDGANTQVVAKPADAVSTQSAKNPPGATVPSGTASTKGAIRSPGAA
PD0471-C	Asia	Thailand	Mae Sot	c1	RO-33	46	KDGANTQVVAKPAGAVSTQSAKNPPGATVPSGTASTKGAIRSPGAA
PD0478-C	Asia	Thailand	Mae Sot	c1	RO-33	46	KDGANTQVVAKPAGAVSTQSAKNPPGATVPSGTASTKGAIRSPGAA
PD0479-C	Asia	Thailand	Mae Sot	c1	RO-33	46	KDGANTQVVAKPAGAVSTQSAKNPPGATVPSGTASTKGAIRSPGAA
PD0493-C	Asia	Thailand	Mae Sot	c1	RO-33	46	KDGANTQVVAKPAGAVSTQSAKNPPGATVPSGTASTKGAIRSPGAA
PD0494-C	Asia	Thailand	Mae Sot	c1	RO-33	46	KDGANTQVVAKPAGAVSTQSAKNPPGATVPSGTASTKGAIRSPGAA
PD0498-C	Asia	Thailand	Sisakhet	c1	RO-33	46	KDGANTQVVAKPAGAVSTQSAKNPPGATVPSGTASTKGAIRSPGAA
PD0502-C	Asia	Thailand	Sisakhet	c1	RO-33	46	KDGANTQVVAKPAGAVSTQSAKNPPGATVPSGTASTKGAIRSPGAA
PD0575-C	Asia	Thailand	Sisakhet	c1	RO-33	46	KDGANTQVVAKPAGAVSTQSAKNPPGATVPSGTASTKGAIRSPGAA
PD0576-C	Asia	Thailand	Sisakhet	c1	RO-33	46	KDGANTQVVAKPAGAVSTQSAKNPPGATVPSGTASTKGAIRSPGAA
PD0577-C	Asia	Thailand	Sisakhet	c2	RO-33	46	KDGANTQVVAKPAGAVSTQSAKNPPGATVPSGTASTKGAIRSPGAA
PD0578-C	Asia	Thailand	Sisakhet	c1	RO-33	46	KDGANTQVVAKPAGAVSTQSAKNPPGATVPSGTASTKGAIRSPGAA
PD0579-C	Asia	Thailand	Sisakhet	c1	RO-33	46	KDGANTQVVAKPAGAVSTQSAKNPPGATVPSGTASTKGAIRSPGAA
PD0580-C	Asia	Thailand	Sisakhet	c1	RO-33	46	KDGANTQVVAKPAGAVSTQSAKNPPGATVPSGTASTKGAIRSPGAA
PD0581-C	Asia	Thailand	Ranong	c1	RO-33	46	KDGANTQVVAKPAGAVSTQSAKNPPGATVPSGTASTKGAIRSPGAA
PD0591-C	Asia	Thailand	Ranong	c1	RO-33	46	KDGANTQVVAKPAGAVSTQSAKNPPGATVPSGTASTKGAIRSPGAA
PD0658-C	Asia	Thailand	Sisakhet	c1	RO-33	46	KDGANTQVVAKPAGAVSTQSAKNPPGATVPSGTASTKGAIRSPGAA
PD0659-C	Asia	Thailand	Sisakhet	c1	RO-33	46	KDGANTQVVAKPAGAVSTQSAKNPPGATVPSGTASTKGAIRSPGAA
PD0660-C	Asia	Thailand	Sisakhet	c1	RO-33	46	KDGANTQVVAKPAGAVSTQSAKNPPGATVPSGTASTKGAIRSPGAA
PD0662-C	Asia	Thailand	Sisakhet	c1	RO-33	46	KDGANTQVVAKPAGAVSTQSAKNPPGATVPSGTASTKGAIRSPGAA
PD0663-C	Asia	Thailand	Sisakhet	c1	RO-33	46	KDGANTQVVAKPAGAVSTQSAKNPPGATVPSGTASTKGAIRSPGAA
PD0664-C	Asia	Thailand	Sisakhet	c1	RO-33	46	KDGANTQVVAKPAGAVSTQSAKNPPGATVPSGTASTKGAIRSPGAA
PD0668-C	Asia	Thailand	Sisakhet	c1	RO-33	46	KDGANTQVVAKPAGAVSTQSAKNPPGATVPSGTASTKGAIRSPGAA
PD0670-C	Asia	Thailand	Sisakhet	c1	RO-33	46	KDGANTQVVAKPAGAVSTQSAKNPPGATVPSGTASTKGAIRSPGAA
PF0006-C	West Africa	Ghana	Kassena	c1	RO-33	46	KDGANTQVVAKPADAVSTQSAKNPPGATVPSGTASTKGAIRSPGAA
PF0008-C	West Africa	Ghana	Kassena	c1	RO-33	46	KDGANTQVVAKPADAVSTQSAKNPPGATVPSGTASTKGAIRSPGAA
PF0012-C	West Africa	Ghana	Kassena	c1	RO-33	46	KDGANTQVVAKPADAVSTQSAKNPPGATVPSGTASTKGAIRSPGAA
PF0052-C	West Africa	Ghana	Kassena	c1	RO-33	46	KDGANTQVVAKPADAVSTQSAKNPPGATVPSGTASTKGAIRSPGAA
PF0065-C	West Africa	Ghana	Kassena	c1	RO-33	46	KDGANTQVVAKPADAVSTQSAKNPPGATVPSGTASTKGAIRSPGAA
PF0085-C	West Africa	Ghana	Kassena	c1	RO-33	46	KDGANTQVVAKPADAVSTQSAKNPPGATVPSGTASTKGAIRSPGAA
PF0092-C	West Africa	Ghana	Kassena	c1	RO-33	46	KDGANTQVVAKPADAVSTQSAKNPPGATVPSGTASTKGAIRSPDAA
PF0129-C	West Africa	Ghana	Kassena	c1	RO-33	46	KDGANTQVVAKPADAVSTQSAKNPPGATVPSGTASTKGAIRSPGAA
PF0144-C	West Africa	Ghana	Kassena	c1	RO-33	46	KDGANTQVVAKPADAVSTQSAKNPPGATVPSGTASTKGAIRSPGAA
PF0150-C	West Africa	Ghana	Kassena	c1	RO-33	46	KDGANTQVVAKPADAVSTQSAKNPPGATVPSGTASTKGAIRSPGAA
PF0153-C	West Africa	Ghana	Kassena	c2	RO-33	46	KDGANTQVVAKPADAVSTQSAKNPPGATVPSGTASTKGAIRSPGAA
PF0154-C	West Africa	Ghana	Kassena	c1	RO-33	46	KDGANTQVVAKPADAVSTQSAKNPPGATVPSGTASTKGAIRSPGAA
PF0157-C	West Africa	Ghana	Kassena	c1	RO-33	46	KDGANTQVVAKPADAVSTQSDKNPPGATVPSGTASTKGAIRSPGAA
PF0158-C	West Africa	Ghana	Kassena	c1	RO-33	46	KDGANTQVVAKPADAVSTQSAKNPPGATVPSGTASTKGAIRSPDAA
PF0161-C	West Africa	Ghana	Kassena	c1	RO-33	46	KDGANTQVVAKPADAVSTQSAKNPPGATVPSGTASTKGAIRSPGAA
PF0168-C	West Africa	Ghana	Kassena	c1	RO-33	46	KDGANTQVVAKPADAVSTQSAKNPPGATVPSGTASTKGAIRSPGAA
PF0265-C	West Africa	Ghana	Kassena	c2	RO-33	46	KDGANTQVVAKPADAVSTQNAKNPPGATVPSGTASTKGAIRSPGAA
PF0385-C	West Africa	Ghana	Kassena	c1	RO-33	46	KDGANTQVVAKPADAVSTQSAKNPPGATVPSGTASTKGAIRSPGAA
PF0395-C	West Africa	Ghana	Kassena	c2	RO-33	46	KDGANTQVVAKPADAVSTQSAKNPPGATVPSGTASTKGAIRSPGAA
PF0449-C	West Africa	Ghana	Kassena	c1	RO-33	46	KDGANTQVVAKPADAVSTQSAKNPPGATVPSGTASTKGAIRSPGAA
PF0458-C	West Africa	Ghana	Kassena	c1	RO-33	46	KDGANTQVVAKPADAVSTQSAKNPPGATVPSGTASTKGAIRSPGAA
PF0461-C	West Africa	Ghana	Kassena	c1	RO-33	46	KDGANTQVVAKPADAVSTQSAKNPPGATVPSGTASTKGAIRSPGAA
PF0464-C	West Africa	Ghana	Kassena	c2	RO-33	46	KDGANTQVVAKPADAVSTQSAKNPPGATVPSGTASTKGAIRSPGAA
PF0484-C	West Africa	Ghana	Kassena	c2	RO-33	46	KDGANTQVVAKPADAVSTQSAKNPPGATVPSGTASTKGAIRSPDAA
PF0487-C	West Africa	Ghana	Kassena	c1	RO-33	46	KDGANTQVVAKPADAVSTQSAKNPPGATVPSGTASTKGAIRSPGAA
PF0488-C	West Africa	Ghana	Kassena	c2	RO-33	46	KDGANTQVVAKPADAVSTQSAKNPPGATVPSGTASTKGAIRSPGAA
PF0529-C	West Africa	Ghana	Kassena	c1	RO-33	46	KDGANTQVVAKPADAVSTQSAKNPPGATVPSGTASTKGAIRSPGAA
PF0531-C	West Africa	Ghana	Kassena	c1	RO-33	46	KDGANTQVVAKPADAVSTQSAKNPPGATVPSGTASTKGAIRSPGAA
PF0539-C	West Africa	Ghana	Kassena	c1	RO-33	46	KDGANTQVVAKPADAVSTQSAKNPPGATVPSGTASTKGAIRSPGAA
PF0559-Cx	West Africa	Ghana	Kintampo	c1	RO-33	46	KDGANTQVVAKPADAVSTQSAKNPPGATVPSGTASTKGAIRSPGAA
PF0579-C	West Africa	Ghana	Kintampo	c3	RO-33	46	KDGANTQVVAKPADAVSTQSAKNPPGATVPSGTASTKGAIRSPGAA
PF0596-C	West Africa	Ghana	Kintampo	c1	RO-33	46	KDGANTQVVAKPADAVSTQSAKNPPGATVPSGTASTKGAIRSPGAA
PF0608-C	West Africa	Ghana	Kintampo	c1	RO-33	46	KDGANTQVVAKPADAVSTQSAKNPPGATVPSGTASTKGAIRSPGAA
PF0616-C	West Africa	Ghana	Kintampo	c1	RO-33	46	KDGANTQVVAKPADAVSTQSAKNPPGATVPSGTASTKGAIRSPGAA
PF0625-C	West Africa	Ghana	Kintampo	c1	RO-33	46	KDGANTQVVAKPADAVSTQSAKNPPGATVPSGTASTKGAIRSPGAA
PF0627-C	West Africa	Ghana	Kintampo	c1	RO-33	46	KDGANTQVVAKPADAVSTQSAKNPPGATVPSGTASTKGAIRSPGAA
PF0633-C	West Africa	Ghana	Kintampo	c1	RO-33	46	KDGANTQVVAKPADAVSTQSAKNPPGATVPSGTASTKGAIRSPGAA
PF0643-C	West Africa	Ghana	Kintampo	c1	RO-33	46	KDGANTQVVAKPADAVSTQSAKNPPGATVPSGTASTKGAIRSPGAA
PF0650-C	West Africa	Ghana	Kintampo	c2	RO-33	46	KDGANTQVVAKPADAVSTQSAKNPPGATVPSGTASTKGAIRSPGAA
PF0653-C	West Africa	Ghana	Kintampo	c2	RO-33	46	KDGANTQVVAKPADAVSTQSAKNPPGATVPSGTASTKGAIRSPGAA
PF0666-C	West Africa	Ghana	Kintampo	c1	RO-33	46	KDGANTQVVAKPADAVSTQSAKNPPGATVPSGTASTNGAIRSPGAA
PF0682-C	West Africa	Ghana	Kassena	c2	RO-33	46	KDGANTQVVAKPADAVSTQSAKNPPGATVPSGTASTKGAIRSPGAA
PF0689-C	West Africa	Ghana	Kassena	c1	RO-33	46	KDGANTQVVAKPADAVSTQSAKNPPGATVPSGTASTKDAIRSPGAA
PF0693-C	West Africa	Ghana	Kassena	c2	RO-33	46	KDGANTQVVAKPADAVSTQSAKNPPGATVPSGTASTKGAIRSPDAA
PF0696-C	West Africa	Ghana	Kassena	c1	RO-33	46	KDGANTQVVAKPADAVSTQSAKNPPGATVPSGTASTKGAIRSPGAA
PF0700-C	West Africa	Ghana	Kassena	c1	RO-33	46	KDGANTQVVAKPADAVSTQSAKNPPGATVPSGTASTKGAIRSPGAA
PF0703-C	West Africa	Ghana	Kassena	c1	RO-33	46	KDGANTQVVAKPADAVSTQSAKNPPGATVPSGTASTKGAIRSPGAA
PF0708-C	West Africa	Ghana	Kassena	c1	RO-33	46	KDGANTQVVAKPADAVSTQSAKNPPGATVPSGTASTKGAIRSPDAA
PF0715-C	West Africa	Ghana	Kassena	c1	RO-33	46	KDGANTQVVAKPADAVSTQSAKNPPGATVPSGTASTKGAIRSPGAA
PF0718-C	West Africa	Ghana	Kassena	c2	RO-33	46	KDGANTQVVAKPADAVSTQSAKNPPGATVPSGTASTKGAIRSPGAA
PF0723-C	West Africa	Ghana	Kassena	c2	RO-33	46	KDGANTQVVAKPADAVSTQSAKNPPGATVPSGTASTKGAIRSPGAA
PF0728-C	West Africa	Ghana	Kassena	c1	RO-33	46	KDGANTQVVAKPADAVSTQSAKNPPGATVPSGTASTKGAIRSPGAA
PF0729-C	West Africa	Ghana	Kassena	c1	RO-33	46	KDGANTQVVAKPAGAVSTQSAKNPPGATVPSGTASTKDAIRSPGAA
PF0731-C	West Africa	Ghana	Kassena	c3	RO-33	46	KDGANTQVVAKPADAVSTQSAKNPPGATVPSGTASTKGAIRSPGAA
PF0732-C	West Africa	Ghana	Kassena	c2	RO-33	46	KDGANTQVVAKPADAVSTQSAKNPPGATVPSGTASTKGAIRSPDAA
PF0733-C	West Africa	Ghana	Kassena	c1	RO-33	46	KDGANTQVVAKPADAVSTQSAKNPPGATVPSGTASTKDAIRSPGAA
PF0734-C	West Africa	Ghana	Kassena	c3	RO-33	46	KDGANTQVVAKPADAVSTQSAKNPPGATVPSGTASTKGAIRSPGAA
PF0735-C	West Africa	Ghana	Kassena	c2	RO-33	46	KDGANTQVVAKPADAVSTQSAKNPPGATVPSGTASTKGAIRSPGAA
PF0738-C	West Africa	Ghana	Kassena	c1	RO-33	46	KDGANTQVVAKPADAVSTQSAKNPPGATVPSGTASTKGAIRSPGAA
PF0739-C	West Africa	Ghana	Kassena	c2	RO-33	46	KDGANTQVVAKPADAVSTQSAKNPPGATVPSGTASTKGAIRSPGAA
PF0740-C	West Africa	Ghana	Kassena	c1	RO-33	46	KDGANTQVVAKPAGAVSTQSAKNPPGATVPSGTASTKDAIRSPGAA
PF0750-C	West Africa	Ghana	Kassena	c2	RO-33	46	KDGANTQVVAKPADAVSTQSAKNPPGATVPSGTASTKGAIRSPGAA
PF0762-C	West Africa	Ghana	Kassena	c1	RO-33	46	KDGANTQVVAKPADAVSTQSAKNPPGATVPSGTASTKGAIRSPGAA
PF0766-C	West Africa	Ghana	Kassena	c1	RO-33	46	KDGANTQVVAKPADAVSTQSAKNPPGATVPSGTASTKGAIRSPDAA
PF0773-C	West Africa	Ghana	Kassena	c1	RO-33	46	KDGANTQVVAKPADAVSTQSAKNPPGATVPSGTASTKGAIRSPGAA
PF0775-C	West Africa	Ghana	Kassena	c2	RO-33	46	KDGANTQVVAKPADAVSTQSAKNPPGATVPSGTASTKGAIRSPGAA
PF0777-C	West Africa	Ghana	Kassena	c2	RO-33	46	KDGANTQVVAKPADAVSTQSAKNPPGATVPSGTASTKGAIRSPGAA
PF0781-C	West Africa	Ghana	Kassena	c2	RO-33	46	KDGANTQVVAKPADAVSTQSAKNPPGATVPSGTASTKGAIRSPDAA
PF0783-C	West Africa	Ghana	Kassena	c1	RO-33	46	KDGANTQVVAKPADAVSTQSAKNPPGATVPSGTASTKGAIRSPGAA
PF0785-C	West Africa	Ghana	Kassena	c1	RO-33	46	KDGANTQVVAKPADAVSTQSAKNPPGATVPSGTASTKGAIRSPGAA
PF0787-C	West Africa	Ghana	Kassena	c2	RO-33	46	KDGANTQVVAKPADAVSTQSAKNPPGATVPSGTASTKGAIRSPGAA
PF0793-C	West Africa	Ghana	Kassena	c2	RO-33	46	KDGANTQVVAKPADAVSTQSAKNPPGATVPSGTASTKGAIRSPDAA
PF0796-C	West Africa	Ghana	Kassena	c2	RO-33	46	KDGANTQVVAKPADAVSTQSAKNPPGATVPSGTASTKGAIRSPGAA
PF0799-C	West Africa	Ghana	Kassena	c2	RO-33	46	KDGANTQVVAKPADAVSTQSAKNPPGATVPSGTASTKGAIRSPGAA
PF0800-C	West Africa	Ghana	Kassena	c2	RO-33	46	KDGANTQVVAKPADAVSTQSAKNPPGATVPSGTASTKGAIRSPGAA
PF0801-C	West Africa	Ghana	Kassena	c2	RO-33	46	KDGANTQVVAKPADAVSTQSAKNPPGATVPSGTASTKGAIRSPGAA
PF0803-C	West Africa	Ghana	Kassena	c1	RO-33	46	KDGANTQVVAKPADAVSTQSAKNPPGATVPSGTASTKGAIRSPGAA
PF0805-C	West Africa	Ghana	Kassena	c1	RO-33	46	KDGANTQVVAKPADAVSTQSAKNPPGATVPSGTASTKGAIRSPGAA
PF0809-C	West Africa	Ghana	Kassena	c1	RO-33	46	KDGANTQVVAKPADAVSTQSAKNPPGATVPSGTASTKGAIRSPGAA
PH0505-C	Asia	Cambodia	Ratanakiri	c1	RO-33	46	KDGANTQVVAKPAGAVSTQSAKNPPGATVPSGTASTKGAIRSPGAA
PH0508-C	Asia	Cambodia	Ratanakiri	c1	RO-33	46	KDGANTQVVAKPAGAVSTQSAKNPPGATVPSGTASTKGAIRSPGAA
PH0529-C	Asia	Cambodia	Pursat	c1	RO-33	46	KDGANTQVVAKPAGAVSTQSAKNPPGATVPSGTASTKGAIRSPGAA
PH0530-C	Asia	Cambodia	Pursat	c1	RO-33	46	KDGANTQVVAKPAGAVSTQSAKNPPGATVPSGTASTKGAIRSPGAA
PH0532-C	Asia	Cambodia	Pursat	c1	RO-33	46	KDGANTQVVAKPAGAVSTQSAKNPPGATVPSGTASTKGAIRSPGAA
PH0534-C	Asia	Cambodia	Pursat	c1	RO-33	46	KDGANTQVVAKPAGAVSTQSAKNPPGATVPSGTASTKGAIRSPGAA
PH0544-C	Asia	Cambodia	Pursat	c1	RO-33	46	KDGANTQVVAKPAGAVSTQSAKNPPGATVPSGTASTKGAIRSPGAA
PH0569-C	Asia	Cambodia	Pursat	c1	RO-33	46	KDGANTQVVAKPAGAVSTQSAKNPPGATVPSGTASTKGAIRSPGAA
PH0574-C	Asia	Cambodia	Pursat	c1	RO-33	46	KDGANTQVVAKPAGAVSTQSAKNPPGATVPSGTASTKGAIRSPGAA
PH0598-C	Asia	Cambodia	Preah Vihear	c1	RO-33	46	KDGANTQVVAKPAGAVSTQSAKNPPGATVPSGTASTKGAIRSPGAA
PH0599-C	Asia	Cambodia	Preah Vihear	c1	RO-33	46	KDGANTQVVAKPAGAVSTQSAKNPPGATVPSGTASTKGAIRSPGAA
PH0600-C	Asia	Cambodia	Preah Vihear	c1	RO-33	46	KDGANTQVVAKPAGAVSTQSAKNPPGATVPSGTASTKGAIRSPGAA
PH0602-C	Asia	Cambodia	Preah Vihear	c1	RO-33	46	KDGANTQVVAKPAGAVSTQSAKNPPGATVPSGTASTKGAIRSPGAA
PH0610-C	Asia	Cambodia	Preah Vihear	c1	RO-33	46	KDGANTQVVAKPAGAVSTQSAKNPPGATVPSGTASTKGAIRSPGAA
PH0614-C	Asia	Cambodia	Ratanakiri	c1	RO-33	46	KDGANTQVVAKPAGAVSTQSAKNPPGATVPSGTASTKGAIRSPGAA
PH0636-C	Asia	Cambodia	Ratanakiri	c1	RO-33	46	KDGANTQVVAKPAGAVSTQSAKNPPGATVPSGTASTKGAIRSPGAA
PH0642-C	Asia	Cambodia	Ratanakiri	c2	RO-33	46	KDGANTQVVAKPAGAVSTQSAKNPPGATVPSGTASTKGAIRSPGAA
PH0645-C	Asia	Cambodia	Ratanakiri	c2	RO-33	46	KDGANTQVVAKPAGAVSTQSAKNPPGATVPSGTASTKGAIRSPGAA
PH0646-C	Asia	Cambodia	Ratanakiri	c1	RO-33	46	KDGANTQVVAKPAGAVSTQSAKNPPGATVPSGTASTKGAIRSPGAA
PH0647-C	Asia	Cambodia	Ratanakiri	c1	RO-33	46	KDGANTQVVAKPAGAVSTQSAKNPPGATVPSGTASTKGAIRSPGAA
PH0677-C	Asia	Cambodia	Pursat	c1	RO-33	46	KDGANTQVVAKPAGAVSTQSAKNPPGATVPSGTASTKGAIRSPGAA
PH0685-C	Asia	Cambodia	Pursat	c1	RO-33	46	KDGANTQVVAKPAGAVSTQSAKNPPGATVPSGTASTKGAIRSPGAA
PH0687-C	Asia	Cambodia	Pursat	c1	RO-33	46	KDGANTQVVAKPAGAVSTQSAKNPPGATVPSGTASTKGAIRSPGAA
PH0700-C	Asia	Cambodia	Pursat	c1	RO-33	46	KDGANTQVVAKPAGAVSTQSAKNPPGATVPSGTASTKGAIRSPGAA
PH0704-C	Asia	Cambodia	Pursat	c1	RO-33	46	KDGANTQVVAKPAGAVSTQSAKNPPGATVPSGTASTKGAIRSPGAA
PH0717-C	Asia	Cambodia	Pursat	c1	RO-33	46	KDGANTQVVAKPAGAVSTQSAKNPPGATVPSGTASTKGAIRSPGAA
PH0731-C	Asia	Cambodia	Preah Vihear	c1	RO-33	46	KDGANTQVVAKPAGAVSTQSAKNPPGATVPSGTASTKGAIRSPGAA
PH0753-Cx	Asia	Cambodia	Preah Vihear	c1	RO-33	46	KDGANTQVVAKPAGAVSTQSAKNPPGATVPSGTASTKGAIRSPGAA
PH0762-Cx	Asia	Cambodia	Preah Vihear	c1	RO-33	46	KDGANTQVVAKPAGAVSTQSAKNPPGATVPSGTASTKGAIRSPGAA
PH0764-C	Asia	Cambodia	Ratanakiri	c1	RO-33	46	KDGANTQVVAKPAGAVSTQSAKNPPGATVPSGTASTKGAIRSPGAA
PH0770-C	Asia	Cambodia	Ratanakiri	c1	RO-33	46	KDGANTQVVAKPAGAVSTQSAKNPPGATVPSGTASTKGAIRSPGAA
PH0775-Cx	Asia	Cambodia	Ratanakiri	c1	RO-33	46	KDGANTQVVAKPAGAVSTQSAKNPPGATVPSGTASTKGAIRSPGAA
PH0783-C	Asia	Cambodia	Ratanakiri	c1	RO-33	46	KDGANTQVVAKPAGAVSTQSAKNPPGATVPSGTASTKGAIRSPGAA
PH0784-C	Asia	Cambodia	Ratanakiri	c1	RO-33	46	KDGANTQVVAKPAGAVSTQSAKNPPGATVPSGTASTKGAIRSPGAA
PH0810-C	Asia	Cambodia	Ratanakiri	c1	RO-33	46	KDGANTQVVAKPAGAVSTQSAKNPPGATVPSGTASTKGAIRSPGAA
PH0842-C	Asia	Cambodia	Pailin	c1	RO-33	46	KDGANTQVVAKPAGAVSTQSAKNPPGATVPSGTASTKGAIRSPGAA
PH0843-C	Asia	Cambodia	Pailin	c1	RO-33	46	KDGANTQVVAKPAGAVSTQSAKNPPGATVPSGTASTKGAIRSPGAA
PH0856-C	Asia	Cambodia	Pailin	c1	RO-33	46	KDGANTQVVAKPAGAVSTQSAKNPPGATVPSGTASTKGAIRSPGAA
PH0871-C	Asia	Cambodia	Preah Vihear	c1	RO-33	46	KDGANTQVVAKPAGAVSTQSAKNPPGATVPSGTASTKGAIRSPGAA
PH0875-C	Asia	Cambodia	Preah Vihear	c1	RO-33	46	KDGANTQVVAKPAGAVSTQSAKNPPGATVPSGTASTKGAIRSPGAA
PH0885-Cx	Asia	Cambodia	Ratanakiri	c1	RO-33	46	KDGANTQVVAKPAGAVSTQSAKNPPGATVPSGTASTKGAIRSPGAA
PH0887-C	Asia	Cambodia	Pailin	c1	RO-33	46	KDGANTQVVAKPAGAVSTQSAKNPPGATVPSGTASTKGAIRSPGAA
PH0895-C	Asia	Cambodia	Pailin	c1	RO-33	46	KDGANTQVVAKPAGAVSTQSAKNPPGATVPSGTASTKGAIRSPGAA
PH0898-C	Asia	Cambodia	Pailin	c1	RO-33	46	KDGANTQVVAKPAGAVSTQSAKNPPGATVPSGTASTKGAIRSPGAA
PH0917-Cx	Asia	Cambodia	Pursat	c1	RO-33	46	KDGANTQVVAKPAGAVSTQSAKNPPGATVPSGTASTKGAIRSPGAA
PH0933-C	Asia	Cambodia	Ratanakiri	c1	RO-33	46	KDGANTQVVAKPAGAVSTQSAKNPPGATVPSGTASTKGAIRSPGAA
PM0058-C	West Africa	Mali	Kolle	c1	RO-33	46	KDGANTQVVAKPADAVSTQSAKNPPGATVPSGTASTKGAIRSPGAA
PM0068-C	West Africa	Mali	Kolle	c1	RO-33	46	KDGANTQVVAKPADAVSTQSAKNPPGATVPSGTASTNGAIRSPGAA
PM0075-C	West Africa	Mali	Kolle	c2	RO-33	46	KDGANTQVVAKPADAVSTQSAKNPPGATVPSGTASTKGAIRSPGAA
PM0078-C	West Africa	Mali	Kolle	c1	RO-33	46	KDGANTQVVAKPADAVSTQSAKNPPGATVPSGTASTNGAIRSPGAA
PM0098-C	West Africa	Mali	Kolle	c1	RO-33	46	KDGANTQVVAKPADAVSTQSAKNPPGATVPSGTASTKGAIRSPGAA
PM0129-C	West Africa	Mali	Faladje	c1	RO-33	46	KDGANTQVVAKPADAVSTQSAKNPPGATVPSGTASTKGAIRSPGAA
PM0142-C	West Africa	Mali	Faladje	c1	RO-33	46	KDGANTQVVAKPADAVSTQSAKNPPGATVPSGTASTKGAIRSPGAA
PM0156-C	West Africa	Mali	Bandiagara	c1	RO-33	46	KDGANTQVVAKPADAVSTQSAKNPPGATVPSGTASTKGAIRSPGAA
PR0130-C	Asia	Bangladesh	Ramu	c1	RO-33	46	KDGANTQVVAKPAGAVSTQSAKNPPGATVPSGTASTKGAIRSPGAA
PR0133-C	Asia	Bangladesh	Ramu	c2	RO-33	46	KDGANTQVVAKPADAVSTQSAKNPPGATVPSGTASTKGAIRSPGAA
PR0137-C	Asia	Bangladesh	Ramu	c1	RO-33	46	KDGANTQVVAKPADAVSTQSAKNPPGATVPSGTASTKGAIRSPGAA
PR0150-C	Asia	Bangladesh	Ramu	c1	RO-33	46	KDGANTQVVAKPADAVSTQSAKNPPGATVPSGTASTKGAIRSPGAA
PR0156-C	Asia	Bangladesh	Ramu	c1	RO-33	46	KDGANTQVVAKPAGAVSTQSAKNPPGATVPSGTASTKGAIRSPGAA
PR0157-C	Asia	Bangladesh	Ramu	c1	RO-33	46	KDGANTQVVAKPAGAVSTQSAKNPPGATVPSGTASTKGAIRSPGAA
PR0158-C	Asia	Bangladesh	Ramu	c1	RO-33	46	KDGANTQVVAKPAGAVSTQSAKNPPGATVPSGTASTKGAIRSPGAA
PR0163-C	Asia	Bangladesh	Ramu	c1	RO-33	46	KDGANTQVVAKPADAVSTQSAKNPPGATVPSGTASTNGAIRSPGAA
PT0054-C	East Africa	Malawi	Chikwawa	c1	RO-33	46	KDGANTQVVAKPADAVSTQSAKNPPGATVPSGTASTKGAIRSPDAA
PT0058-C	East Africa	Malawi	Chikwawa	c1	RO-33	46	KDGANTQVVAKPADAVSTQSAKNPPGATVPSGTASTKGAIRSPGAA
PT0062-C	East Africa	Malawi	Chikwawa	c2	RO-33	46	KDGANTQVVAKPADAVSTQSAKNPPGATVPSGTASTKGAIRSPGAA
PT0075-C	East Africa	Malawi	Chikwawa	c1	RO-33	46	KDGANTQVVAKPADAVSTQSAKNPPGATVPSGTASTKGAIRSPDAA
PT0078-Cx	East Africa	Malawi	Chikwawa	c1	RO-33	46	KDGANTQVVAKPADAVSTQSAKNPPGATVPSGTASTKGAIRSPDAA
PT0081-C	East Africa	Malawi	Chikwawa	c1	RO-33	46	KDGANTQVVAKPADAVSTQSAKNPPGATVPSGTASTKGAIRSPGAA
PT0084-C	East Africa	Malawi	Chikwawa	c1	RO-33	46	KDGANTQVVAKPADAVSTQSAKNPPGATVPSGTASTKGAIRSPGAA
PT0087-C	East Africa	Malawi	Chikwawa	c1	RO-33	46	KDGANTQVVAKPADAVSTQSAKNPPGATVPSGTASTKGAIRSPGAA
PT0095-C	East Africa	Malawi	Chikwawa	c1	RO-33	46	KDGANTQVVAKPADAVSTQSAKNPPGATVPSGTASTKGAIRSPGAA
PT0103-C	East Africa	Malawi	Chikwawa	c2	RO-33	46	KDGANTQVVAKPADAVSTQSAKNPPGATVPSGTASTKGAIRSPGAA
PT0111-C	East Africa	Malawi	Chikwawa	c1	RO-33	46	KDGANTQVVAKPADAVSTQSAKNPPGATVPSGTASTKGAIRSPDAA
PT0112-C	East Africa	Malawi	Chikwawa	c2	RO-33	46	KDGANTQVVAKPADAVSTQSAKNPPGATVPSGTASTKGAIRSPGAA
PT0113-C	East Africa	Malawi	Chikwawa	c1	RO-33	46	KDGANTQVVAKPADAVSTQSAKNPPGATVPSGTASTKGAIRSPGAA
PT0114-C	East Africa	Malawi	Chikwawa	c1	RO-33	46	KDGANTQVVAKPAGAVSTQSAKNPPGATVPSGTASTKDAIRSPGAA
PT0117-C	East Africa	Malawi	Chikwawa	c1	RO-33	46	KDGANTQVVAKPADAVSTQSAKNPPGATVPSGTASTKGAIRSPGAA
PT0118-C	East Africa	Malawi	Chikwawa	c1	RO-33	46	KDGANTQVVAKPADAVSTQSAKNPPGATVPSGTASTKGAIRSPGAA
PT0127-C	East Africa	Malawi	Chikwawa	c2	RO-33	46	KDGANTQVVAKPADAVSTQSAKNPPGATVPSGTASTKGAIRSPDAA
PT0129-C	East Africa	Malawi	Chikwawa	c1	RO-33	46	KDGANTQVVAKPADAVSTQSAKNPPGATVPSGTASTKGAIRSPDAA
PT0132-C	East Africa	Malawi	Chikwawa	c1	RO-33	46	KDGANTQVVAKPADAVSTQSAKNPPGATVPSGTASTKGAIRSPGAA
PT0135-C	East Africa	Malawi	Chikwawa	c1	RO-33	46	KDGANTQVVAKPADAVSTQSAKNPPGATVPSGTASTKGAIRSPGAA
PT0137-C	East Africa	Malawi	Chikwawa	c1	RO-33	46	KDGANTQVVAKPADAVSTQSAKNPPGATVPSGTASTKGAIRSPDAA
PT0138-C	East Africa	Malawi	Chikwawa	c2	RO-33	46	KDGANTQVVAKPADAVSTQSAKNPPGATVPSGTASTKGAIRSPGAA
PT0139-C	East Africa	Malawi	Chikwawa	c2	RO-33	46	KDGANTQVVAKPADAVSTQSAKNPPGATVPSGTASTKGAIRSPDAA
PT0140-C	East Africa	Malawi	Chikwawa	c3	RO-33	46	KDGANTQVVAKPADAVSTQSAKNPPGATVPSGTASTKGAIRSPGAA
PT0142-C	East Africa	Malawi	Chikwawa	c2	RO-33	46	KDGANTQVVAKPADAVSTQSAKNPPGATVPSGTASTKGAIRSPGAA
PT0144-C	East Africa	Malawi	Chikwawa	c2	RO-33	46	KDGANTQVVAKPADAVSTQSAKNPPGATVPSGTASTKGAIRSPGAA
PT0147-C	East Africa	Malawi	Chikwawa	c2	RO-33	46	KDGANTQVVAKPADAVSTQSAKNPPGATVPSGTASTKGAIRSPGAA
PT0160-C	East Africa	Malawi	Chikwawa	c1	RO-33	46	KDGANTQVVAKPADAVSTQSAKNPPGATVPSGTASTKGAIRSPGAA
PT0161-C	East Africa	Malawi	Chikwawa	c2	RO-33	46	KDGANTQVVAKPADAVSTQSAKNPPGATVPSGTASTKGAIRSPGAA
PT0162-C	East Africa	Malawi	Chikwawa	c2	RO-33	46	KDGANTQVVAKPADAVSTQSAKNPPGATVPSGTASTKGAIRSPGAA
PT0171-C	East Africa	Malawi	Chikwawa	c2	RO-33	46	KDGANTQVVAKPADAVSTQSAKNPPGATVPSGTASTKGAIRSPGAA
PT0172-C	East Africa	Malawi	Chikwawa	c3	RO-33	46	KDGANTQVVAKPADAVSTQSAKNPPGATVPSGTASTKGAIRSPGAA
PT0175-C	East Africa	Malawi	Zomba	c1	RO-33	46	KDGANTQVVAKPADAVSTQSAKNPPGATVPSGTASTKGAIRSPGAA
PT0182-C	East Africa	Malawi	Zomba	c1	RO-33	46	KDGANTQVVAKPADAVSTQSAKNPPGATVPSGTASTKGAIRSPGAA
PT0191-Cx	East Africa	Malawi	Chikwawa	c2	RO-33	46	KDGANTQVVAKPADAVSTQSAKNPPGATVPSGTASTKGAIRSPDAA
PT0193-C	East Africa	Malawi	Chikwawa	c1	RO-33	46	KDGANTQVVAKPADAVSTQSAKNPPGATVPSGTASTKGAIRSPDAA
PT0197-Cx	East Africa	Malawi	Chikwawa	c1	RO-33	46	KDGANTQVVAKPADAVSTQSAKNPPGATVPSGTASTKGAIRSPDAA
PT0199-Cx	East Africa	Malawi	Chikwawa	c1	RO-33	46	KDGANTQVVAKPADAVSTQSAKNPPGATVPSGTASTKGAIRSPGAA
PT0203-C	East Africa	Malawi	Chikwawa	c1	RO-33	46	KDGANTQVVAKPADAVSTQSAKNPPGATVPSGTASTKGAIRSPGAA
PT0204-Cx	East Africa	Malawi	Chikwawa	c1	RO-33	46	KDGANTQVVAKPADAVSTQSAKNPPGATVPSGTASTKGAIRSPDAA
PT0205-C	East Africa	Malawi	Chikwawa	c1	RO-33	46	KDGANTQVVAKPADAVSTQSAKNPPGATVPSGTASTKGAIRSPGAA
PT0207-Cx	East Africa	Malawi	Chikwawa	c1	RO-33	46	KDGANTQVVAKPADAVSTQSAKNPPGATVPSGTASTKGAIRSPGAA
PT0210-C	East Africa	Malawi	Chikwawa	c1	RO-33	46	KDGANTQVVAKPADAVSTQSAKNPPGATVPSGTASTKGAIRSPGAA
PT0215-C	East Africa	Malawi	Chikwawa	c1	RO-33	46	KDGANTQVVAKPADAVSTQSAKNPPGATVPSGTASTKGAIRSPGAA
PT0216-C	East Africa	Malawi	Chikwawa	c1	RO-33	46	KDGANTQVVAKPADAVSTQSAKNPPGATVPSGTASTKGAIRSPDAA
PT0221-Cx	East Africa	Malawi	Chikwawa	c1	RO-33	46	KDGANTQVVAKPADAVSTQSAKNPPGATVPSGTASTKGAIRSPDAA
PT0223-C	East Africa	Malawi	Chikwawa	c2	RO-33	46	KDGANTQVVAKPADAVSTQSAKNPPGATVPSGTASTKGAIRSPDAA
PT0223-C	East Africa	Malawi	Chikwawa	c1	RO-33	46	KDGANTQVVAKPADAVSTQSAKNPPGATVPSGTASTKGAIRSPDAA
PT0228-Cx	East Africa	Malawi	Chikwawa	c1	RO-33	46	KDGANTQVVAKPADAVSTQSAKNPPGATVPSGTASTKGAIRSPGAA
PT0229-C	East Africa	Malawi	Chikwawa	c1	RO-33	46	KDGANTQVVAKPADAVSTQSAKNPPGATVPSGTASTKGAIRSPDAA
PT0231-Cx	East Africa	Malawi	Chikwawa	c1	RO-33	46	KDGANTQVVAKPADAVSTQSAKNPPGATVPSGTASTKGAIRSPGAA
PT0233-Cx	East Africa	Malawi	Chikwawa	c1	RO-33	46	KDGANTQVVAKPADAVSTQSAKNPPGATVPSGTASTKGAIRSPGAA
PT0236-Cx	East Africa	Malawi	Chikwawa	c2	RO-33	46	KDGANTQVVAKPADAVSTQSAKNPPGATVPSGTASTKGAIRSPGAA
PT0243-Cx	East Africa	Malawi	Chikwawa	c2	RO-33	46	KDGANTQVVAKPADAVSTQSAKNPPGATVPSGTASTKGAIRSPGAA
PT0246-C	East Africa	Malawi	Chikwawa	c1	RO-33	46	KDGANTQVVAKPADAVSTQSAKNPPGATVPSGTASTKGAIRSPGAA
PT0247-Cx	East Africa	Malawi	Chikwawa	c1	RO-33	46	KDGANTQVVAKPADAVSTQSAKNPPGATVPSGTASTKGAIRSPGAA
PT0255-Cx	East Africa	Malawi	Chikwawa	c1	RO-33	46	KDGANTQVVAKPADAVSTQSAKNPPGATVPSGTASTKGAIRSPGAA
PT0257-Cx	East Africa	Malawi	Chikwawa	c3	RO-33	46	KDGANTQVVAKPADAVSTQSAKNPPGATVPSGTASTKGAIRSPGAA
PT0270-C	East Africa	Malawi	Chikwawa	c1	RO-33	46	KDGANTQVVAKPADAVSTQSAKNPPGATVPSGTASTKGAIRSPGAA
PT0270-Cx	East Africa	Malawi	Chikwawa	c1	RO-33	46	KDGANTQVVAKPADAVSTQSAKNPPGATVPSGTASTKGAIRSPGAA
PT0276-C	East Africa	Malawi	Chikwawa	c2	RO-33	46	KDGANTQVVAKPADAVSTQSAKNPPGATVPSGTASTKGAIRSPGAA
PT0277-C	East Africa	Malawi	Chikwawa	c1	RO-33	46	KDGANTQVVAKPADAVSTQSAKNPPGATVPSGTASTKGAIRSPGAA
PT0282-C	East Africa	Malawi	Zomba	c2	RO-33	46	KDGANTQVVAKPADAVSTQSAKNPPGATVPSGTASTKGAIRSPGAA
PT0289-C	East Africa	Malawi	Zomba	c1	RO-33	46	KDGANTQVVAKPADAVSTQSAKNPPGATVPSGTASTKGAIRSPDAA
PT0290-Cx	East Africa	Malawi	Zomba	c2	RO-33	46	KDGANTQVVAKPADAVSTQSAKNPPGATVPSGTASTKGAIRSPDAA
PT0291-C	East Africa	Malawi	Zomba	c1	RO-33	46	KDGANTQVVAKPADAVSTQSAKNPPGATVPSGTASTKGAIRSPDAA
PT0294-Cx	East Africa	Malawi	Zomba	c1	RO-33	46	KDGANTQVVAKPADAVSTQSAKNPPGATVPSGTASTKGAIRSPGAA
PT0296-C	East Africa	Malawi	Zomba	c2	RO-33	46	KDGANTQVVAKPADAVSTQSAKNPPGATVPSGTASTKGAIRSPGAA
PT0301-Cx	East Africa	Malawi	Zomba	c1	RO-33	46	KDGANTQVVAKPADAVSTQSAKNPPGATVPSGTASTKGAIRSPGAA
PT0303-C	East Africa	Malawi	Zomba	c1	RO-33	46	KDGANTQVVAKPADAVSTQSAKNPPGATVPSGTASTKGAIRSPGAA
PV0243-Cx2	Asia	Vietnam	Phuoc Long	c1	RO-33	46	KDGANTQVVAKPAGAVSTQSAKNPPGATVPSGTASTKGAIRSPGAA
PV0244-C	Asia	Vietnam	Phuoc Long	c1	RO-33	46	KDGANTQVVAKPAGAVSTQSAKNPPGATVPSGTASTKGAIRSPGAA
PV0248-C	Asia	Vietnam	Bu Gia Map	c1	RO-33	46	KDGANTQVVAKPAGAVSTQSAKNPPGATVPSGTASTKGAIRSPGAA
PV0250-C	Asia	Vietnam	Bu Gia Map	c1	RO-33	46	KDGANTQVVAKPAGAVSTQSAKNPPGATVPSGTASTKGAIRSPGAA
PV0251-C	Asia	Vietnam	Bu Gia Map	c1	RO-33	46	KDGANTQVVAKPAGAVSTQSAKNPPGATVPSGTASTKGAIRSPGAA
PV0258-C	Asia	Vietnam	Bu Gia Map	c1	RO-33	46	KDGANTQVVAKPAGAVSTQSAKNPPGATVPSGTASTKGAIRSPGAA
PV0259-C	Asia	Vietnam	Phuoc Long	c1	RO-33	46	KDGANTQVVAKPAGAVSTQSAKNPPGATVPSGTASTKGAIRSPGAA
PV0261-C	Asia	Vietnam	Bu Gia Map	c1	RO-33	46	KDGANTQVVAKPAGAVSTQSAKNPPGATVPSGTASTKGAIRSPGAA
PV0263-C	Asia	Vietnam	Bu Gia Map	c1	RO-33	46	KDGANTQVVAKPAGAVSTQSAKNPPGATVPSGTASTKGAIRSPGAA
PV0265-C	Asia	Vietnam	Bu Gia Map	c1	RO-33	46	KDGANTQVVAKPAGAVSTQSAKNPPGATVPSGTASTKGAIRSPGAA
PV0268-C	Asia	Vietnam	Bu Gia Map	c1	RO-33	46	KDGANTQVVAKPAGAVSTQSAKNPPGATVPSGTASTKGAIRSPGAA
PV0276-C	Asia	Vietnam	Phuoc Long	c1	RO-33	46	KDGANTQVVAKPAGAVSTQSAKNPPGATVPSGTASTKGAIRSPGAA
PV0289-C	Asia	Vietnam	Bu Gia Map	c1	RO-33	46	KDGANTQVVAKPAGAVSTQSAKNPPGATVPSGTASTKGAIRSPGAA
PV0290-C	Asia	Vietnam	Phuoc Long	c1	RO-33	46	KDGANTQVVAKPAGAVSTQSAKNPPGATVPSGTASTKGAIRSPGAA
PV0293-C	Asia	Vietnam	Bu Gia Map	c1	RO-33	46	KDGANTQVVAKPAGAVSTQSAKNPPGATVPSGTASTKGAIRSPGAA
PV0294-C	Asia	Vietnam	Bu Gia Map	c2	RO-33	46	KDGANTQVVAKPAGAVSTQSAKNPPGATVPSGTASTKGAIRSPGAA
PV0313-C	Asia	Vietnam	Bu Gia Map	c1	RO-33	46	KDGANTQVVAKPAGAVSTQSAKNPPGATVPSGTASTKGAIRSPGAA
PV0314-C	Asia	Vietnam	Bu Gia Map	c1	RO-33	46	KDGANTQVVAKPAGAVSTQSAKNPPGATVPSGTASTKGAIRSPGAA
PV0315-Cx	Asia	Vietnam	Phuoc Long	c1	RO-33	46	KDGANTQVVAKPAGAVSTQSAKNPPGATVPSGTASTKGAIRSPGAA
PV0317-C	Asia	Vietnam	Bu Gia Map	c1	RO-33	46	KDGANTQVVAKPAGAVSTQSAKNPPGATVPSGTASTKGAIRSPGAA
PV0319-C	Asia	Vietnam	Bu Gia Map	c1	RO-33	46	KDGANTQVVAKPAGAVSTQSAKNPPGATVPSGTASTKGAIRSPGAA
PV0323-C	Asia	Vietnam	Bu Gia Map	c2	RO-33	46	KDGANTQVVAKPAGAVSTQSAKNPPGATVPSGTASTKGAIRSPGAA
PV0326-C	Asia	Vietnam	Bu Gia Map	c1	RO-33	46	KDGANTQVVAKPAGAVSTQSAKNPPGATVPSGTASTKGAIRSPGAA
PV0329-C	Asia	Vietnam	Bu Gia Map	c1	RO-33	46	KDGANTQVVAKPAGAVSTQSAKNPPGATVPSGTASTKGAIRSPGAA
PV0331-Cx	Asia	Vietnam	Phuoc Long	c1	RO-33	46	KDGANTQVVAKPAGAVSTQSAKNPPGATVPSGTASTKGAIRSPGAA
PV0337-C	Asia	Vietnam	Phuoc Long	c2	RO-33	46	KDGANTQVVAKPAGAVSTQSAKNPPGATVPSGTASTKGAIRSPGAA
PV0338-C	Asia	Vietnam	Phuoc Long	c2	RO-33	46	KDGANTQVVAKPAGAVSTQSAKNPPGATVPSGTASTKGAIRSPGAA
PV0339-C	Asia	Vietnam	Phuoc Long	c1	RO-33	46	KDGANTQVVAKPAGAVSTQSAKNPPGATVPSGTASTKGAIRSPGAA
PV0340-C	Asia	Vietnam	Phuoc Long	c1	RO-33	46	KDGANTQVVAKPAGAVSTQSAKNPPGATVPSGTASTKGAIRSPGAA
PV0343-C	Asia	Vietnam	Phuoc Long	c1	RO-33	46	KDGANTQVVAKPAGAVSTQSAKNPPGATVPSGTASTKGAIRSPGAA
QC0213-C	Asia	Myanmar	Bago Division	c1	RO-33	46	KDGANTQVVAKPAGAVSTQSAKNPPGATVPSGTASTKGAIRSPGAA
QC0214-C	Asia	Myanmar	Bago Division	c1	RO-33	46	KDGANTQVVAKPAGAVSTQSAKNPPGATVPSGTASTKGAIRSPGAA
QE0392-C	Asia	Laos	Attapeu	c1	RO-33	46	KDGANTQVVAKPAGAVSTQSAKNPPGATVPSGTASTKGAIRSPGAA
QE0393-Cx	Asia	Laos	Attapeu	c1	RO-33	46	KDGANTQVVAKPAGAVSTQSAKNPPGATVPSGTASTKGAIRSPGAA
QE0396-C	Asia	Laos	Attapeu	c2	RO-33	46	KDGANTQVVAKPAGAVSTQSAKNPPGATVPSGTASTKGAIRSPGAA
QE0408-C	Asia	Laos	Attapeu	c2	RO-33	46	KDGANTQVVAKPAGAVSTQSAKNPPGATVPSGTASTKGAIRSPGAA
QE0411-C	Asia	Laos	Attapeu	c2	RO-33	46	KDGANTQVVAKPAGAVSTQSAKNPPGATVPSGTASTKGAIRSPGAA
QE0420-C	Asia	Laos	Attapeu	c2	RO-33	46	KDGANTQVVAKPAGAVSTQSAKNPPGATVPSGTASTKGAIRSPGAA
QE0430-C	Asia	Laos	Attapeu	c1	RO-33	46	KDGANTQVVAKPAGAVSTQSAKNPPGATVPSGTASTKGAIRSPGAA
QE0435-C	Asia	Laos	Attapeu	c2	RO-33	46	KDGANTQVVAKPAGAVSTQSAKNPPGATVPSGTASTKGAIRSPGAA
QE0439-C	Asia	Laos	Attapeu	c2	RO-33	46	KDGANTQVVAKPAGAVSTQSAKNPPGATVPSGTASTKGAIRSPGAA
QE0445-C	Asia	Laos	Attapeu	c2	RO-33	46	KDGANTQVVAKPAGAVSTQSAKNPPGATVPSGTASTKGAIRSPGAA
QE0447-C	Asia	Laos	Attapeu	c1	RO-33	46	KDGANTQVVAKPAGAVSTQSAKNPPGATVPSGTASTKGAIRSPGAA
QE0452-C	Asia	Laos	Attapeu	c1	RO-33	46	KDGANTQVVAKPAGAVSTQSAKNPPGATVPSGTASTKGAIRSPGAA
QE0459-C	Asia	Laos	Attapeu	c1	RO-33	46	KDGANTQVVAKPAGAVSTQSAKNPPGATVPSGTASTKGAIRSPGAA
QE0465-C	Asia	Laos	Attapeu	c1	RO-33	46	KDGANTQVVAKPAGAVSTQSAKNPPGATVPSGTASTKGAIRSPGAA
QE0467-C	Asia	Laos	Attapeu	c1	RO-33	46	KDGANTQVVAKPAGAVSTQSAKNPPGATVPSGTASTKGAIRSPGAA
QE0471-C	Asia	Laos	Attapeu	c1	RO-33	46	KDGANTQVVAKPAGAVSTQSAKNPPGATVPSGTASTKGAIRSPGAA
QE0473-C	Asia	Laos	Attapeu	c2	RO-33	46	KDGANTQVVAKPAGAVSTQSAKNPPGATVPSGTASTKGAIRSPGAA
QG0198-C	West Africa	DR of the Congo	Kinshasa	c1	RO-33	46	KDGANTQVVAKPADAVSTQSAKNPPGATVPSGTASTKGAIRSPGAA
QG0201-C	West Africa	DR of the Congo	Kinshasa	c1	RO-33	46	KDGANTQVVAKPADAVSTQSAKNPPGATVPSGTASTKGAIRSPGAA
QG0205-C	West Africa	DR of the Congo	Kinshasa	c1	RO-33	46	KDGANTQVVAKPADAVSTQSAKNPPGATVPSGTASTKGAIRSPGAA
QG0208-C	West Africa	DR of the Congo	Kinshasa	c1	RO-33	46	KDGANTQVVAKPADAVSTQSAKNPPGATVPSGTASTKGAIRSPGAA
QG0211-C	West Africa	DR of the Congo	Kinshasa	c1	RO-33	46	KDGANTQVVAKPADAVSTQSAKNPPGATVPSGTASTKGAIRSPGAA
QG0216-C	West Africa	DR of the Congo	Kinshasa	c1	RO-33	46	KDGANTQVVAKPADAVSTQSAKNPPGATVPSGTASTKGAIRSPGAA
QG0231-C	West Africa	DR of the Congo	Kinshasa	c2	RO-33	46	KDGANTQVVAKPADAVSTQSAKNPPGATVPSGTASTKGAIRSPGAA
QG0244-C	West Africa	DR of the Congo	Kinshasa	c1	RO-33	46	KDGANTQVVAKPADAVSTQSAKNPPGATVPSGTASTKGAIRSPGAA
QG0253-C	West Africa	DR of the Congo	Kinshasa	c2	RO-33	46	KDGANTQVVAKPADAVSTQSAKNPPGATVPSGTASTKGAIRSPGAA
QG0254-C	West Africa	DR of the Congo	Kinshasa	c1	RO-33	46	KDGANTQVVAKPADAVSTQSAKNPPGATVPSGTASTKGAIRSPGAA
QG0265-C	West Africa	DR of the Congo	Kinshasa	c1	RO-33	46	KDGANTQVVAKPADAVSTQSAKNPPGATVPSGTASTKGAIRSPGAA
QG0266-C	West Africa	DR of the Congo	Kinshasa	c3	RO-33	46	KDGANTQVVAKPADAVSTQSAKNPPGATVPSGTASTKGAIRSPGAA
QG0269-C	West Africa	DR of the Congo	Kinshasa	c1	RO-33	46	KDGANTQVVAKPADAVSTQSAKNPPGATVPSGTASTKGAIRSPGAA
QG0271-C	West Africa	DR of the Congo	Kinshasa	c1	RO-33	46	KDGANTQVVAKPADAVSTQSAKNPPGATVPSGTASTKGAIRSPGAA
QG0292-C	West Africa	DR of the Congo	Kinshasa	c1	RO-33	46	KDGANTQVVAKPADAVSTQSAKNPPGATVPSGTASTKGAIRSPGAA
QG0299-C	West Africa	DR of the Congo	Kinshasa	c1	RO-33	46	KDGANTQVVAKPADAVSTQSAKNPPGATVPSGTASTKGAIRSPGAA
SenT009-10	West Africa	Senegal	Thies	c2	RO-33	46	KDGANTQVVAKPADAVSTQSAKNPPGATVPSGTASTNGAIRSPGAA
SenT021-09	West Africa	Senegal	Thies	c1	RO-33	46	KDGANTQVVAKPADAVSTQSAKNPPGATVPSGTASTKGAIRSPGAA
SenT026-10	West Africa	Senegal	Thies	c1	RO-33	46	KDGANTQVVAKPADAVSTQSAKNPPGATVPSGTASTKGAIRSPGAA
SenT044-10	West Africa	Senegal	Thies	c1	RO-33	46	KDGANTQVVAKPADAVSTQSAKNPPGATVPSGTASTKGAIRSPDAA
SenT045-10	West Africa	Senegal	Thies	c1	RO-33	46	KDGANTQVVAKPADAVSTQSAKNPPGATVPSGTASTKGAIRSPDAA
SenT045-11	West Africa	Senegal	Thies	c1	RO-33	46	KDGANTQVVAKPADAVSTQSAKNPPGATVPSGTASTKGAIRSPGAA
SenT046-11	West Africa	Senegal	Thies	c1	RO-33	46	KDGANTQVVAKPADAVSTQSAKNPPGATVPSGTASTKGAIRSPDAA
SenT067-11	West Africa	Senegal	Thies	c1	RO-33	46	KDGANTQVVAKPADAVSTQSAKNPPGATVPSGTASTKGAIRSPDAA
SenT084-10	West Africa	Senegal	Thies	c1	RO-33	46	KDGANTQVVAKPADAVSTQSAKNPPGATVPSGTASTKGAIRSPGAA
SenT114-09	West Africa	Senegal	Thies	c1	RO-33	46	KDGANTQVVAKPADAVSTQSAKNPPGATVPSGTASTKGAIRSPGAA
SenT119-09	West Africa	Senegal	Thies	c1	RO-33	46	KDGANTQVVAKPADAVSTQSAKNPPGATVPSGTASTKGAIRSPGAA
SenT127-09	West Africa	Senegal	Thies	c1	RO-33	46	KDGANTQVVAKPADAVSTQSAKNPPGATVPSGTASTKGAIRSPDAA
SenT128-08	West Africa	Senegal	Thies	c1	RO-33	46	KDGANTQVVAKPADAVSTQSAKNPPGATVPSGTASTKGAIRSPGAA
SenT137-09	West Africa	Senegal	Thies	c1	RO-33	46	KDGANTQVVAKPADAVSTQSAKNPPGATVPSGTASTKGAIRSPGAA
SenT149-09	West Africa	Senegal	Thies	c2	RO-33	46	KDGANTQVVAKPADAVSTQSAKNPPGATVPSGTASTKGAIRSPGAA
SenT151-08	West Africa	Senegal	Thies	c1	RO-33	46	KDGANTQVVAKPADAVSTQSAKNPPGATVPSGTASTKGAIRSPGAA
SenT190-09	West Africa	Senegal	Thies	c1	RO-33	46	KDGANTQVVAKPADAVSTQSAKNPPGATVPSGTASTKGAIRSPGAA
SenT233-08	West Africa	Senegal	Thies	c1	RO-33	46	KDGANTQVVAKPADAVSTQSAKNPPGATVPSGTASTKGAIRSPGAA
